# Supplementary material for: Transcriptional dynamics of transposable elements when converting fibroblast cells of Macaca mulatta to neuroepithelial stem cells
Source: BMC Genomics. 2021 Jun 4;22(Suppl 3):405. doi: 10.1186/s12864-021-07717-9 (PMC8176597; doi:10.1186/s12864-021-07717-9)
Supplement: Supplementary file 1 — Additional file 1 Supplementary Table S1. The expression levels of 1627 dynamically expressed genes in the reprogramming procedure of rhesus monkey fibroblast cells toward neuroephithelia stem cells. Supplementary Table S2 to S17. The enriched GO terms of genes in Cluster G0 to G15 of Figure 1A, respectively. Supplementary Table S18. The expression levels of 495 dynamically expressed TEs in the reprogramming procedure of rhesus monkey fibroblast cells toward neuroephithelia stem cells. Supplementary Table S19. The expression levels of 98 dynamically expressed LTRs in the reprogramming procedure of rhesus monkey fibroblast cells toward neuroephithelia stem cells. Supplementary Table S20. The 13 MacERV3 LTRs that were selected for PCR verification. Supplementary Table S21. The primers used in this study. [file 12864_2021_7717_MOESM1_ESM.xlsx]

## Sheet: TableS1-Gene
Table S1. The expression levels of 1627 dynamically expressed genes in the reprogramming procedure of rhesus monkey fibroblast cells toward neuroephithelia stem cells. The values shown are average FPKM values of two biological replicates for each of the 7 cell lines.
tracking_id	cluster_id	gene_symbol	locus	RNA(s) of the gene	RF-P3_0	RF-iN-d5_0	RF-iN-d11_0	CHIR-P6_0	CHIR-P23_0	C8-P7_0	A9-P7_0
XLOC_000237	0	DHDDS	NC_027893.1[+]25253323-25302328	DHDDS|rna1015,DHDDS|rna1016,DHDDS|rna1017,DHDDS|rna1018,DHDDS|rna1019,DHDDS|rna1020,DHDDS|rna1021,DHDDS|rna1022	47.2524	30.7994	28.9297	63.2958	81.2704	77.8404	77.0467
XLOC_000268	0	LOC106997276	NC_027893.1[+]27452022-27454651	LOC106997276|rna1142	30.6606	51.5782	85.6216	59.4672	123.267	83.7059	57.784
XLOC_000269	0	RCC1	NC_027893.1[+]27454913-27487980	RCC1|rna1143,RCC1|rna1144,RCC1|rna1145,RCC1|rna1146,RCC1|rna1147,RCC1|rna1148,RCC1|rna1149	55.2243	25.9642	24.1986	49.456	81.8309	83.777	68.1089
XLOC_000344	0	CDCA8	NC_027893.1[+]36892894-36910700	CDCA8|rna1545,CDCA8|rna1546	42.8917	21.4723	12.8157	51.4925	64.5644	63.9552	66.9301
XLOC_000422	0	KIF2C	NC_027893.1[+]44303970-44331795	KIF2C|rna1915,KIF2C|rna1916,KIF2C|rna1917	50.1037	22.5332	14.8924	46.4883	70.2278	72.4402	79.3994
XLOC_000594	0	ADGRL2	NC_027893.1[+]81452044-82134485	ADGRL2|rna2706,ADGRL2|rna2711,ADGRL2|rna2709,ADGRL2|rna2710,ADGRL2|rna2707,ADGRL2|rna2708,ADGRL2|rna2716,ADGRL2|rna2715,ADGRL2|rna2713,ADGRL2|rna2714,ADGRL2|rna2712,ADGRL2|rna2723,ADGRL2|rna2724,ADGRL2|rna2725,ADGRL2|rna2726,ADGRL2|rna2727,ADGRL2|rna2728,ADGRL2|rna2729,ADGRL2|rna2730,ADGRL2|rna2731,ADGRL2|rna2732,ADGRL2|rna2733,ADGRL2|rna2734,ADGRL2|rna2717,ADGRL2|rna2718,ADGRL2|rna2719,ADGRL2|rn…	18.1524	24.283	34.8791	53.4229	69.9588	70.2908	74.1256
XLOC_001041	0	VANGL2	NC_027893.1[+]135130961-135159390	VANGL2|rna4526,VANGL2|rna4527,VANGL2|rna4528,VANGL2|rna4529,VANGL2|rna4530	2.72029	7.37835	8.05575	27.3179	34.6883	48.0419	54.9817
XLOC_001321	0	IVNS1ABP	NC_027893.1[+]181906152-181926930	IVNS1ABP|rna5681,IVNS1ABP|rna5682,IVNS1ABP|rna5683	69.7557	22.0177	29.6348	49.3403	58.6854	70.7055	71.8972
XLOC_001459	0	GNPAT	NC_027893.1[+]207468408-207503981	GNPAT|rna6271,GNPAT|rna6272,GNPAT|rna6273	43.4837	38.0069	29.2959	58.3442	69.5659	93.9784	102.015
XLOC_001660	0	MAD2L2	NC_027893.1[-]10936614-10953048	MAD2L2|rna427,MAD2L2|rna426	29.0349	33.3861	21.4607	71.8035	74.223	84.4316	100.873
XLOC_001808	0	RPA2	NC_027893.1[-]26776519-26797989	RPA2|rna1106,RPA2|rna1107,RPA2|rna1108	32.5465	29.5848	18.0388	53.0609	73.5311	76.0331	72.4394
XLOC_002690	0	CENPF	NC_027893.1[-]151844083-151903826	CENPF|rna4940,CENPF|rna4938,CENPF|rna4939	40.0883	26.2804	18.1549	68.7169	90.8216	108.194	110.495
XLOC_002840	0	RGS2	NC_027893.1[-]174097254-174100365	RGS2|rna5629	55.9283	11.1935	8.18927	18.8027	27.3461	35.5411	66.8254
XLOC_002994	0	NUF2	NC_027893.1[-]204312573-204346115	NUF2|rna6211,NUF2|rna6210,NUF2|rna6212	76.0183	25.1143	12.3679	48.5655	70.3759	84.7048	80.2763
XLOC_003223	0	BOC	NC_027894.1[+]34256572-34332943	BOC|rna6991,BOC|rna6992,BOC|rna6993,BOC|rna6994,BOC|rna6995,BOC|rna6996,BOC|rna6997	2.10131	2.96349	7.10666	36.2156	41.8696	60.3758	37.8523
XLOC_003299	0	MCM2	NC_027894.1[+]48698788-48722919	MCM2|rna7316	47.306	24.0518	20.951	59.7141	101.153	107.244	91.7546
XLOC_003419	0	LRIG1	NC_027894.1[+]75590008-75716685	LRIG1|rna7808,LRIG1|rna7809,LRIG1|rna7810	17.5628	31.6103	49.8188	22.5745	75.3322	106.252	81.7602
XLOC_003492	0	PCBP4	NC_027894.1[+]90268864-90278933	PCBP4|rna8198,PCBP4|rna8199,PCBP4|rna8200,PCBP4|rna8201,PCBP4|rna8202,PCBP4|rna8203,PCBP4|rna8204,PCBP4|rna8205,PCBP4|rna8206	41.8805	16.5181	17.4431	51.9094	48.823	66.4742	85.0693
XLOC_003789	0	GMPS	NC_027894.1[+]142947823-143020922	GMPS|rna9592	56.3194	48.2051	39.4447	60.5206	90.0344	97.3985	87.9119
XLOC_003986	0	RFC4	NC_027894.1[+]192816471-192833003	RFC4|rna10391,RFC4|rna10392,RFC4|rna10393	59.7165	30.9107	21.0333	71.4054	88.7685	101.003	100.662
XLOC_004296	0	LRRN1	NC_027894.1[-]62717145-62767791	LRRN1|rna7707,LRRN1|rna7708	5.7155	11.6188	8.39056	9.87668	39.0374	54.9583	59.7359
XLOC_004956	0	LSS	NC_027895.1[+]545428-584499	LSS|rna10713,LOC106997207|gene5019	22.9932	52.4292	41.8187	70.4174	78.1822	85.8426	66.4105
XLOC_005046	0	GART	NC_027895.1[+]13145789-13184370	GART|rna11068,GART|rna11069,GART|rna11070,GART|rna11071,GART|rna11072,GART|rna11073,GART|rna11074,GART|rna11076,GART|rna11075,GART|rna11077	34.05	30.2679	27.0597	46.3484	74.1112	70.8138	66.2622
XLOC_005656	0	PTPRZ1	NC_027895.1[+]147844844-148040629	PTPRZ1|rna13565,PTPRZ1|rna13566,PTPRZ1|rna13567,PTPRZ1|rna13568	0.0391889	6.22881	13.0366	56.9475	105.173	137.141	114.158
XLOC_005681	0	HILPDA	NC_027895.1[+]154687886-154689950	HILPDA|rna13657	38.9915	24.7359	20.2026	39.9629	77.1226	81.4555	75.5296
XLOC_005864	0	EZH2	NC_027895.1[+]170196430-170272671	EZH2|rna14070,EZH2|rna14071,EZH2|rna14072,EZH2|rna14073,EZH2|rna14074,EZH2|rna14075,EZH2|rna14076,EZH2|rna14077,EZH2|rna14078,EZH2|rna14079,EZH2|rna14080,EZH2|rna14081,EZH2|rna14082,EZH2|rna14083,EZH2|rna14084	37.7382	25.97	17.3202	61.5344	97.8427	112.305	97.509
XLOC_006113	0	LOC106997316	NC_027895.1[-]32042663-32043419	LOC106997316|rna11328	52.2622	35.5996	35.7386	71.1089	84.9196	89.8385	76.6158
XLOC_006747	0	PTN	NC_027895.1[-]163542495-163656525	PTN|rna13874,PTN|rna13872,PTN|rna13873,PTN|rna13875	6.67622	13.4946	31.7957	77.9751	79.3699	56.6507	61.5026
XLOC_007003	0	GMNN	NC_027896.1[+]25312548-25323835	GMNN|rna14851,GMNN|rna14852,GMNN|rna14853,GMNN|rna14854	33.9523	20.2199	14.0438	47.8277	84.3274	72.9451	82.4449
XLOC_007522	0	POU3F2	NC_027896.1[+]97348676-97353583	POU3F2|rna16836	0	0.936724	3.57383	16.1455	67.3079	99.3766	95.3839
XLOC_008210	0	PPIL1	NC_027896.1[-]37787419-37808149	PPIL1|rna15840	50.0205	45.4493	35.469	64.6819	87.4573	93.0159	75.8697
XLOC_008491	0	LIN28B	NC_027896.1[-]105176746-105311807	LIN28B|rna16916	0.027676	1.41914	0.634149	3.37365	45.0385	50.107	40.8553
XLOC_008784	0	TACC3	NC_027897.1[+]1831012-1851796	TACC3|rna18055,TACC3|rna18056	39.5529	17.0882	13.3026	40.8881	58.3534	67.0233	57.7337
XLOC_008785	0	LOC106998228	NC_027897.1[+]1859292-1859958	LOC106998228|rna18057	53.1573	15.1077	19.3641	49.3716	59.9346	61.1845	69.106
XLOC_009581	0	UGDH	NC_027897.1[-]39130685-39159847	UGDH|rna18600,UGDH|rna18601	67.0337	36.6806	35.2439	47.3809	80.3346	86.2589	71.0371
XLOC_009864	0	ELOVL6	NC_027897.1[-]108946934-109096229	ELOVL6|rna19722	26.075	51.2449	47.1657	88.2624	91.2997	86.6211	74.3422
XLOC_010060	0	C5H4orf27	NC_027897.1[-]169950603-169980597	C5H4orf27|rna20467,C5H4orf27|rna20468	33.1938	40.4169	34.4086	64.4363	72.076	85.4837	76.4962
XLOC_010112	0	CENPU	NC_027897.1[-]185143256-185186460	CENPU|rna20635,CENPU|rna20636,CENPU|rna20637	31.7242	15.2557	10.63	39.5947	67.3865	72.3771	64.0961
XLOC_010145	0	TRIP13	NC_027898.1[+]799477-822540	TRIP13|rna20779	82.5846	31.1528	19.3135	40.6678	57.7437	55.0734	44.1835
XLOC_010251	0	SKP2	NC_027898.1[+]36507751-36539563	SKP2|rna21085,SKP2|rna21084,SKP2|rna21086	42.4186	27.6471	36.5015	83.6983	94.9492	100.935	84.3305
XLOC_010656	0	WNT8A	NC_027898.1[+]135789855-135797253	WNT8A|rna22588	0	0	0.225777	97.1097	5.95343	0	0.0538527
XLOC_011219	0	DHFR	NC_027898.1[-]77361333-77425942	DHFR|rna21757,DHFR|rna21755,DHFR|rna21756,DHFR|rna21754	46.6265	28.8457	19.1274	50.1658	77.9141	73.0052	63.4809
XLOC_011354	0	ALDH7A1	NC_027898.1[-]124112683-124155764	ALDH7A1|rna22291	27.4172	39.6815	52.0465	72.5066	74.0598	83.426	78.7325
XLOC_011744	0	BUB1B,PAK6	NC_027899.1[+]16477917-16600828	BUB1B|rna24022,BUB1B|rna24023,PAK6|rna24024,PAK6|rna24025,PAK6|rna24026,PAK6|rna24027,PAK6|rna24028,PAK6|rna24029,PAK6|rna24030	34.8109	17.0448	13.7215	47.8234	56.8728	63.0583	64.4958
XLOC_011843	0	LOC106999185	NC_027899.1[+]28731556-28732185	LOC106999185|rna24514	25.2339	68.6682	91.9345	58.2482	54.1317	58.7154	42.0121
XLOC_012158	0	PNP	NC_027899.1[+]81686502-81693778	PNP|rna25851	63.8752	110.817	49.4053	54.4828	80.2492	61.4906	67.2612
XLOC_012470	0	SMOC1	NC_027899.1[+]132100129-132250682	SMOC1|rna26993,SMOC1|rna26994,SMOC1|rna26995,SMOC1|rna26996,SMOC1|rna26997,SMOC1|rna26998,SMOC1|rna26999	0	0	0.238069	8.88677	48.1575	83.9475	64.9217
XLOC_012799	0	NDN	NC_027899.1[-]742943-744863	NDN|rna23719	21.4509	27.9083	13.3247	7.80778	24.4533	63.0232	1.04287
XLOC_013003	0	PRTG	NC_027899.1[-]32070287-32201893	PRTG|rna24567,PRTG|rna24566	0.193755	0.903575	0.581482	15.5852	55.6726	67.434	68.791
XLOC_013233	0	PRC1	NC_027899.1[-]69098743-69128393	PRC1|rna25645,PRC1|rna25640,PRC1|rna25641,PRC1|rna25642,PRC1|rna25643,PRC1|rna25644,PRC1|rna25638,PRC1|rna25639,PRC1|rna25646	139.606	48.9944	30.3917	54.6483	73.8245	70.6461	73.2107
XLOC_013245	0	RGMA	NC_027899.1[-]71319772-71349547	RGMA|rna25677	1.8047	5.22291	7.97655	50.3971	61.6011	85.6854	67.4446
XLOC_013333	0	SALL2	NC_027899.1[-]82813194-82829958	SALL2|rna25958,SALL2|rna25957	2.32439	2.54919	4.67602	29.8084	42.3802	58.956	56.2303
XLOC_013523	0	DLGAP5	NC_027899.1[-]117115044-117157420	DLGAP5|rna26635,DLGAP5|rna26633,DLGAP5|rna26634,DLGAP5|rna26636	70.3808	34.3828	23.5529	71.0307	80.6035	86.9152	96.0465
XLOC_013911	0	NEFM	NC_027900.1[+]24926760-24937006	NEFM|rna28569	3.59792	20.9108	29.9364	49.595	71.1894	77.2457	90.3602
XLOC_014049	0	CHD7	NC_027900.1[+]58701054-58889212	CHD7|rna29116,CHD7|rna29117,CHD7|rna29118,CHD7|rna29119,CHD7|rna29120	2.09991	23.6743	24.2674	37.7989	45.1728	57.9161	61.4456
XLOC_014789	0	NCALD	NC_027900.1[-]100392681-100727125	NCALD|rna29720,NCALD|rna29718,NCALD|rna29719,NCALD|rna29721	6.73554	4.3272	6.62918	10.9309	28.1503	57.696	57.8923
XLOC_015318	0	ZWINT	NC_027901.1[+]76464683-76468565	ZWINT|rna32172,ZWINT|rna32173,ZWINT|rna32174,ZWINT|rna32175,ZWINT|rna32176,ZWINT|rna32177	61.1559	25.0207	25.3581	59.4862	64.2611	70.0006	72.8311
XLOC_015383	0	HELLS	NC_027901.1[+]89775804-89791633	HELLS|rna32381	47.0842	14.5247	14.3701	33.0676	58.5187	74.9429	53.4536
XLOC_015464	0	INA	NC_027901.1[+]99085818-99099269	INA|rna32810	25.6297	9.8825	4.73196	27.5729	32.1938	72.8322	73.1033
XLOC_015484	0	SMC3	NC_027901.1[+]106506818-106545808	SMC3|rna32911	54.22	38.2132	33.8712	57.4361	78.5961	81.5838	84.0523
XLOC_015541	0	INPP5F	NC_027901.1[+]115694670-115797755	INPP5F|rna33134,INPP5F|rna33135,INPP5F|rna33132,INPP5F|rna33133,INPP5F|rna33136,INPP5F|rna33137,INPP5F|rna33138	19.2593	24.1862	24.1342	28.6888	45.3335	20.7458	83.0958
XLOC_015664	0	SEPHS1	NC_027901.1[-]13384583-13415010	SEPHS1|rna30696,SEPHS1|rna30695,SEPHS1|rna30694,SEPHS1|rna30693	60.3625	29.7272	33.4818	58.4726	96.1049	99.2014	80.9912
XLOC_015916	0	H2AFY2	NC_027901.1[-]62335695-62395645	H2AFY2|rna31938	4.39534	1.98615	0.71052	19.7311	65.5278	110.245	91.0796
XLOC_015974	0	TFAM	NC_027901.1[-]74395271-74406569	TFAM|rna32161,TFAM|rna32162	51.6836	29.4547	32.4285	60.8009	83.3898	77.3145	70.1327
XLOC_016122	0	XPNPEP1	NC_027901.1[-]105730181-105795441	XPNPEP1|rna32890,XPNPEP1|rna32889,XPNPEP1|rna32888,XPNPEP1|rna32887,XPNPEP1|rna32886,XPNPEP1|rna32885,XPNPEP1|rna32884	37.9349	73.8186	102.788	74.5481	76.2458	47.9165	81.366
XLOC_016158	0	MCMBP	NC_027901.1[-]115798395-115843153	MCMBP|rna33139,MCMBP|rna33140,MCMBP|rna33141	44.7588	21.9079	21.9332	47.232	70.258	70.2003	62.1524
XLOC_016168	0	NSMCE4A	NC_027901.1[-]117959207-117977739	NSMCE4A|rna33172,NSMCE4A|rna33171,NSMCE4A|rna33173	29.8946	25.1301	19.4687	46.9461	63.53	65.3136	65.2382
XLOC_016197	0	MKI67	NC_027901.1[-]124207527-124238885	MKI67|rna33322,MKI67|rna33321	81.0554	31.401	25.228	55.1343	76.7114	69.8316	62.4108
XLOC_016291	0	SALL4	NC_027902.1[+]12590134-12607575	SALL4|rna33760	0	3.07414	7.49524	27.0341	40.6418	46.0592	56.4764
XLOC_016805	0	MCM5	NC_027902.1[+]77313379-77337860	MCM5|rna35788	45.3802	13.5714	12.3024	36.3863	65.7452	60.6774	51.3397
XLOC_017107	0	MYBL2	NC_027902.1[-]20791842-20843746	MYBL2|rna34055	55.8776	28.4536	15.9312	40.9286	64.0995	73.9818	66.3851
XLOC_017204	0	TPX2	NC_027902.1[-]32279873-32342083	TPX2|rna34465,TPX2|rna34466,TPX2|rna34467,TPX2|rna34468,TPX2|rna34469	67.9901	22.558	16.3749	49.9522	64.3545	69.804	71.8803
XLOC_017500	0	NIPSNAP1	NC_027902.1[-]71361711-71387910	NIPSNAP1|rna35576,NIPSNAP1|rna35575	12.1248	19.6302	19.4934	59.9137	47.3279	59.8022	86.5907
XLOC_017721	0	RAD51AP1	NC_027903.1[+]4692729-4714614	RAD51AP1|rna36616,RAD51AP1|rna36617,RAD51AP1|rna36618	39.7845	14.1424	7.89737	28.6427	49.2663	61.9824	52.1489
XLOC_017986	0	SMARCD1	NC_027903.1[+]48368774-48384257	SMARCD1|rna37792,SMARCD1|rna37790,SMARCD1|rna37791	19.6356	21.0283	26.4067	53.1589	64.173	71.5613	69.5538
XLOC_018180	0	NUP107	NC_027903.1[+]67434583-67490626	NUP107|rna38526,NUP107|rna38527,NUP107|rna38528,NUP107|rna38529	47.8727	33.1046	20.4006	47.64	71.9468	75.1514	69.7608
XLOC_018352	0	RFX4	NC_027903.1[+]106473603-106653393	RFX4|rna39146,RFX4|rna39147,RFX4|rna39148,RFX4|rna39149,RFX4|rna39150,RFX4|rna39151,RFX4|rna39152	0.0476466	0.236045	1.63415	45.8832	33.2098	40.2666	57.7088
XLOC_018372	0	UNG	NC_027903.1[+]109004130-109026884	UNG|rna39237,UNG|rna39238	23.1971	10.2247	10.0148	42.8236	68.4069	75.851	67.596
XLOC_018447	0	UNC119B	NC_027903.1[+]120964265-120976921	UNC119B|rna39574	19.3061	25.1658	24.4605	55.2503	55.95	71.2648	70.869
XLOC_018619	0	A2M	NC_027903.1[-]9372682-9419285	A2M|rna36880,A2M|rna36881	2.19086	2.06552	20.1396	258.068	39.6017	9.39786	5.54291
XLOC_018756	0	FAM60A	NC_027903.1[-]32304339-32385916	FAM60A|rna37408,FAM60A|rna37407,FAM60A|rna37406,FAM60A|rna37405,FAM60A|rna37403,FAM60A|rna37404,FAM60A|rna37402,FAM60A|rna37409	14.5769	17.3312	14.3611	33.7925	64.6109	78.5371	64.9084
XLOC_018794	0	NELL2	NC_027903.1[-]42556238-42964461	NELL2|rna37569,NELL2|rna37571,NELL2|rna37570	0.361588	10.1119	1.38479	0.294988	10.8325	55.2329	56.2161
XLOC_018816	0	COL2A1	NC_027903.1[-]46194587-46225959	COL2A1|rna37626	0	0.132616	0.147125	79.0268	53.6203	4.52519	19.5836
XLOC_018919	0	CBX5	NC_027903.1[-]52911186-52954948	CBX5|rna38068,CBX5|rna38070,CBX5|rna38069	66.1908	27.3122	29.9955	71.6398	81.8955	96.358	87.7307
XLOC_019357	0	POLR2D	NC_027904.1[+]2754538-2770827	POLR2D|rna40011,POLR2D|rna40012,LOC106992534|gene19618	35.7934	27.5421	24.1544	57.3304	87.9378	103.067	87.5187
XLOC_019526	0	CDCA7	NC_027904.1[+]60356446-60372487	CDCA7|rna40775,CDCA7|rna40776,CDCA7|rna40777	16.2074	20.5507	15.68	52.2474	62.641	53.6409	52.9123
XLOC_020090	0	PRKRA	NC_027904.1[-]65513846-65534489	PRKRA|rna40882,PRKRA|rna40883	33.5357	34.0221	36.2997	61.8779	77.8699	85.3019	74.1816
XLOC_020358	0	DTYMK	NC_027904.1[-]124533058-124544627	DTYMK|rna42323,DTYMK|rna42322,DTYMK|rna42324	98.4249	36.6421	21.9686	55.6332	67.8571	68.6264	61.7664
XLOC_020464	0	DPYSL5	NC_027905.1[+]27112240-27218313	DPYSL5|rna42813,DPYSL5|rna42814,DPYSL5|rna42815,DPYSL5|rna42816,DPYSL5|rna42817	0.708153	8.81337	9.95044	54.0897	89.88	130.264	121.1
XLOC_020571	0	MSH2	NC_027905.1[+]48131986-48212559	MSH2|rna43352	22.6021	17.9124	20.2287	53.789	73.2984	82.5458	77.3691
XLOC_020572	0	MSH6	NC_027905.1[+]48538694-48564604	MSH6|rna43355	38.0247	20.1268	21.679	47.3429	74.8107	80.5459	72.8361
XLOC_020853	0	BUB1	NC_027905.1[+]105706520-105747980	BUB1|rna44492	53.1742	24.8753	15.322	51.3394	66.556	64.8988	71.9736
XLOC_021835	0	IMMP1L	NC_027906.1[+]34421126-34504806	IMMP1L|rna46409,IMMP1L|rna46410,IMMP1L|rna46411,IMMP1L|rna46412,IMMP1L|rna46413,IMMP1L|rna46414,IMMP1L|rna46415,IMMP1L|rna46416	5.69038	10.0557	9.83691	54.0292	15.0335	38.5027	78.3051
XLOC_021891	0	SAAL1	NC_027906.1[+]48285706-48312236	SAAL1|rna46592,SAAL1|rna46593,SAAL1|rna46594	39.0326	33.0688	27.1218	45.8605	66.0876	74.9872	79.4649
XLOC_022019	0	LOC716090	NC_027906.1[+]62161199-62162939	LOC716090|rna47064	25.615	38.3892	50.4683	68.8205	70.3985	80.4096	73.9069
XLOC_022600	0	FEN1	NC_027906.1[-]12493363-12499007	FEN1|rna45596,FEN1|rna45597	51.7799	24.2132	17.4149	52.0108	69.6073	76.0248	55.1318
XLOC_023269	0	FEZ1	NC_027906.1[-]118189085-118238901	FEZ1|rna48428,FEZ1|rna48426,FEZ1|rna48427,FEZ1|rna48429	1.50004	17.2351	3.92517	46.9941	43.1095	94.5742	96.862
XLOC_023314	0	THYN1	NC_027906.1[-]127202657-127208042	THYN1|rna48628,THYN1|rna48627,THYN1|rna48626,THYN1|rna48624,THYN1|rna48625,THYN1|rna48623,THYN1|rna48622	59.337	42.126	41.468	58.7325	78.8228	85.9183	91.8334
XLOC_023420	0	WDR34	NC_027907.1[+]10196946-10222324	WDR34|rna49190,WDR34|rna49191	33.5296	18.2636	17.7509	33.9828	47.0229	67.1689	68.609
XLOC_023622	0	IGFBPL1	NC_027907.1[+]45601819-45617266	IGFBPL1|rna50129	0.408185	0.218789	1.05133	81.5724	52.8263	23.3524	31.7215
XLOC_023673	0	CNTFR	NC_027907.1[+]49677633-49716311	CNTFR|rna50353,CNTFR|rna50354,CNTFR|rna50355,CNTFR|rna50356,CNTFR|rna50357,CNTFR|rna50358	0.265181	0.290861	1.60715	24.9268	39.0814	53.8341	60.6721
XLOC_023783	0	GLDC	NC_027907.1[+]77788529-77902720	GLDC|rna50720	5.63757	19.9116	14.4438	76.9495	84.9919	94.89	131.535
XLOC_023877	0	NTRK2	NC_027907.1[+]101008853-101378202	NTRK2|rna51100,NTRK2|rna51098,NTRK2|rna51099,NTRK2|rna51096,NTRK2|rna51097,NTRK2|rna51101	1.60806	7.65816	10.3578	79.4548	25.0962	2.45653	2.03325
XLOC_024006	0	AIF1L	NC_027907.1[-]7521948-7549675	AIF1L|rna49065,AIF1L|rna49066	1.79897	61.0545	80.776	52.8731	63.9379	90.0245	94.6301
XLOC_024406	0	TMEM2	NC_027907.1[-]87879616-87970581	TMEM2|rna50931,TMEM2|rna50932	18.8788	18.2094	26.495	52.0726	76.6851	117.674	126.889
XLOC_024616	0	EFNB3	NC_027908.1[+]7691514-7698739	EFNB3|rna51771,EFNB3|rna51772	0.565229	0.661719	1.34048	25.1787	22.1024	23.9901	56.6832
XLOC_024673	0	ZSWIM7	NC_027908.1[+]16702990-16730576	ZSWIM7|rna52051,ZSWIM7|rna52053,ZSWIM7|rna52052,ZSWIM7|rna52054	18.6099	24.0242	24.8856	43.4456	46.5161	68.808	71.2231
XLOC_024703	0	LOC702723	NC_027908.1[+]19034415-19035057	LOC702723|rna52167	38.486	74.4605	110.286	75.5998	62.4889	61.2992	63.233
XLOC_024787	0	TMEM98	NC_027908.1[+]26924144-26937697	TMEM98|rna52503,TMEM98|rna52504	85.329	34.4957	23.918	39.0012	48.5479	64.5528	55.8809
XLOC_025013	0	RND2	NC_027908.1[+]48895591-48900495	RND2|rna53524	0.740038	1.6625	2.26246	13.5803	26.9299	38.1983	56.8761
XLOC_025217	0	CBX2	NC_027908.1[+]73631207-73641262	CBX2|rna54482	12.0424	10.0266	11.5755	31.1809	44.6674	58.9319	57.6667
XLOC_025391	0	AURKB	NC_027908.1[-]8223098-8229432	AURKB|rna51831,AURKB|rna51832,AURKB|rna51833	40.2314	19.2503	12.1792	44.9064	63.4643	67.3536	70.2433
XLOC_025515	0	SPAG5	NC_027908.1[-]22585175-22610203	SPAG5|rna52299	53.2934	17.4651	13.1353	39.5162	53.3615	62.7054	60.3816
XLOC_025660	0	IGF2BP1	NC_027908.1[-]40504467-40559334	IGF2BP1|rna52934	20.7059	12.5829	11.272	41.9512	100.415	123.536	116.602
XLOC_026065	0	LOC106994158	NC_027908.1[-]76001662-76022270	LOC106994158|rna54651	0	0	0	0	0	69.3084	0
XLOC_026250	0	CKAP2	NC_027909.1[+]31797477-31820081	CKAP2|rna55431,CKAP2|rna55432,CKAP2|rna55433,CKAP2|rna55434	42.5262	24.2297	17.1167	47.877	70.0912	68.5276	73.2129
XLOC_026604	0	PCDH8	NC_027909.1[-]32109851-32115555	PCDH8|rna55445,PCDH8|rna55444	0.0332879	0	0.0263069	6.20722	28.3355	55.3469	43.2478
XLOC_026792	0	GREB1L	NC_027910.1[+]9675808-9972132	GREB1L|rna56188,GREB1L|rna56189,GREB1L|rna56190,GREB1L|rna56191	0.0904121	0.308967	0.697263	20.8205	51.7554	55.5636	63.0175
XLOC_027417	0	SLC44A2	NC_027911.1[+]10632149-10680788	SLC44A2|rna57798,SLC44A2|rna57799,SLC44A2|rna57800,SLC44A2|rna57801,SLC44A2|rna57802	25.2258	42.2805	36.1764	41.992	53.7476	70.83	133.679
XLOC_028068	0	TTYH1	NC_027911.1[+]49716310-49740598	TTYH1|rna60474,TTYH1|rna60469,TTYH1|rna60470,TTYH1|rna60471,TTYH1|rna60472,TTYH1|rna60473,TTYH1|rna60475,TTYH1|rna60476,TTYH1|rna60479,TTYH1|rna60477,TTYH1|rna60478,TTYH1|rna60480,TTYH1|rna60481,TTYH1|rna60482,TTYH1|rna60483,TTYH1|rna60484	0	2.31415	3.02419	60.9013	27.8756	39.0677	27.3359
XLOC_028449	0	ISYNA1	NC_027911.1[-]18467859-18471682	ISYNA1|rna58383,ISYNA1|rna58384,ISYNA1|rna58385	21.0359	12.389	11.8837	57.7224	58.6133	56.7217	47.2143
XLOC_028692	0	ZNF428	NC_027911.1[-]38882832-38894834	ZNF428|rna59451	21.9583	23.6663	42.3825	28.2977	31.6471	66.3472	79.1009
XLOC_029317	0	ORC6	NC_027912.1[+]30418551-30429430	ORC6|rna62065,ORC6|rna62066,ORC6|rna62067	24.8961	10.1468	8.4646	18.8789	35.7688	70.6414	26.0674
XLOC_029519	0	VAT1L	NC_027912.1[+]62292818-62387904	VAT1L|rna62891	19.7398	10.3395	7.71931	54.7064	23.4512	10.7303	55.2495
XLOC_029833	0	QPRT	NC_027912.1[-]27861357-27890948	QPRT|rna61903,QPRT|rna61904	2.5684	32.5212	14.5549	48.6872	41.5654	57.7988	63.8638
XLOC_030090	0	GINS2	NC_027912.1[-]70448832-70459522	GINS2|rna62994	35.9059	19.3543	12.6199	39.1913	77.0925	76.5059	65.2574
XLOC_030618	0	PRPS1	NC_027913.1[+]101638603-101661390	PRPS1|rna64725,PRPS1|rna64726	33.476	43.5526	24.5806	42.6247	73.1768	79.398	68.1358
XLOC_030810	0	HMGB3	NC_027913.1[+]144611792-144623737	HMGB3|rna65457,HMGB3|rna65458,HMGB3|rna65459,HMGB3|rna65460	35.887	33.8183	26.4751	68.3823	77.047	83.6763	75.0428
XLOC_030923	0	GPM6B	NC_027913.1[-]12988687-13158742	GPM6B|rna63340,GPM6B|rna63341,GPM6B|rna63342,GPM6B|rna63339,GPM6B|rna63338,GPM6B|rna63337,GPM6B|rna63343	0.358594	4.38603	8.41654	44.513	44.2983	52.3717	45.8705
XLOC_031287	0	TSPAN6	NC_027913.1[-]94788298-94799305	TSPAN6|rna64500,TSPAN6|rna64499,TSPAN6|rna64498	22.1233	18.6155	13.9427	35.1329	53.4362	63.7648	61.3788
XLOC_031315	0	BEX2	NC_027913.1[-]97062456-97064168	BEX2|rna64621,BEX2|rna64620	1.82175	7.3671	1.9953	33.4952	40.1741	57.6841	51.3387
XLOC_031492	0	SOX3	NC_027913.1[-]134457893-134460045	SOX3|rna65292	0	0	0	0.102338	36.9027	76.126	65.5472
XLOC_031792	0	LOC106995509	NW_014823047.1[-]780-1376	LOC106995509|rna65903	0	0	0	0	55.965	0	28.3528
XLOC_032220	0	LOC106995782	NW_014876536.1[-]26-374	LOC106995782|gene32672	0	0	0	54.1947	0	0	29.7064
XLOC_032544	0	LOC106995979	NW_014923103.1[-]4-707	LOC106995979|rna66577	35.376	31.5843	42.9443	35.7336	32.4452	105.574	89.1519
XLOC_033173	0	LOC106996384	NW_015013730.1[-]94-757	LOC106996384|rna67101	64.0296	47.0672	25.0666	61.4582	98.3989	94.2985	90.0113
XLOC_033221	0	LOC106996415	NW_015018946.1[+]7-837	LOC106996415|rna67156	20.7002	12.6144	11.875	43.7472	48.6381	51.7473	64.1462
XLOC_033484	0	LOC106996589	NW_015055287.1[-]151-404	LOC106996589|rna67388	0	100.054	25.9839	25.2612	95.9264	124.182	87.4184
XLOC_000106	1	PLOD1	NC_027893.1[+]11207880-11258693	PLOD1|rna441	51.0148	46.1207	42.8023	9.79574	6.67898	4.49447	7.53693
XLOC_000173	1	LOC703641	NC_027893.1[+]18438324-18441735	LOC703641|rna686	39.0191	117.527	100.075	5.18075	2.7637	1.95626	1.32348
XLOC_000233	1	SH3BGRL3	NC_027893.1[+]25090384-25092712	SH3BGRL3|rna993	57.5261	42.97	48.5084	12.805	8.58739	12.1274	17.356
XLOC_000415	1	ATP6V0B	NC_027893.1[+]43478526-43481856	ATP6V0B|rna1864,ATP6V0B|rna1865	84.3086	87.9614	71.8729	40.7842	39.9009	31.2032	35.3136
XLOC_000468	1	RNF11	NC_027893.1[+]50799095-50835637	RNF11|rna2114	78.677	60.6708	51.9174	28.5429	27.9079	26.4692	27.1641
XLOC_000501	1	PCSK9	NC_027893.1[+]54690327-54716294	PCSK9|rna2278,PCSK9|rna2279,PCSK9|rna2277,PCSK9|rna2280	13.5333	92.4565	44.2115	17.7898	15.7977	7.13939	3.94293
XLOC_000546	1	GADD45A	NC_027893.1[+]67458173-67461234	GADD45A|rna2513	51.9324	178.749	107.475	35.1854	29.3206	25.4521	19.597
XLOC_000878	1	ECM1	NC_027893.1[+]124884741-124890925	ECM1|rna3753	18.497	90.3364	142.721	1.44213	2.84783	1.5476	1.21432
XLOC_000963	1	ADAM15	NC_027893.1[+]129745601-129757145	ADAM15|rna4138,ADAM15|rna4133,ADAM15|rna4134,ADAM15|rna4135,ADAM15|rna4136,ADAM15|rna4137,ADAM15|rna4139,ADAM15|rna4145,ADAM15|rna4144,ADAM15|rna4143,ADAM15|rna4142,ADAM15|rna4141,ADAM15|rna4140,ADAM15|rna4146	27.5292	73.191	61.322	18.4534	14.8843	11.3493	11.4468
XLOC_001079	1	DDR2	NC_027893.1[+]137423894-137585523	DDR2|rna4663,DDR2|rna4664	33.5378	34.8509	48.4969	6.25953	0.42822	0.205296	0.245011
XLOC_001202	1	CD34	NC_027893.1[+]158671742-158698828	CD34|rna5101,CD34|rna5099,CD34|rna5100	4.12778	101.154	38.7307	0.164141	0.0591416	0.0248997	0
XLOC_001421	1	DPT	NC_027893.1[+]198915959-198987785	DPT|rna6108	56.6581	22.61	27.8149	0	0.041733	0	0
XLOC_001452	1	GALNT2	NC_027893.1[+]206224420-206441107	GALNT2|rna6238	100.738	58.2296	49.602	30.1737	16.4816	9.07663	9.29804
XLOC_001573	1	SDF4	NC_027893.1[-]312336-327956	SDF4|rna45,SDF4|rna46	113.367	61.3057	61.5766	33.3271	25.0501	23.1807	19.8548
XLOC_001726	1	CAMK2N1	NC_027893.1[-]19278407-19280310	CAMK2N1|rna713	107.618	18.0193	9.03319	7.12102	5.8322	21.2615	19.4755
XLOC_001839	1	COL16A1	NC_027893.1[-]30705352-30756988	COL16A1|rna1250,COL16A1|rna1251,COL16A1|rna1252,COL16A1|rna1253	125.119	45.8083	27.7044	0.791578	0.735366	0.55551	0.695985
XLOC_002034	1	TMEM59	NC_027893.1[-]53705971-53729550	TMEM59|rna2228,TMEM59|rna2229	149.626	73.3226	100.734	43.2972	31.7318	24.6139	32.8515
XLOC_002056	1	JUN	NC_027893.1[-]58441479-58443795	JUN|rna2323	60.019	40.8281	33.1922	7.44365	4.92509	3.20904	1.1302
XLOC_002235	1	COL11A1	NC_027893.1[-]103732032-103950773	COL11A1|rna3100,COL11A1|rna3101,COL11A1|rna3102	114.29	47.8645	30.2304	2.267	6.58136	1.44167	1.39286
XLOC_002267	1	LAMTOR5	NC_027893.1[-]111423246-111430278	LAMTOR5|rna3271	83.8351	76.0793	74.1111	38.7292	36.1466	27.0201	30.8059
XLOC_002305	1	NGF	NC_027893.1[-]116368013-116421745	NGF|rna3455,NGF|rna3454	97.7314	4.47721	0.589575	0.355866	0.0767225	0	0.00256004
XLOC_002345	1	SEC22B	NC_027893.1[-]121358200-121379027	SEC22B|rna3548	102.434	82.9189	77.2588	50.6048	43.4562	52.3659	45.0301
XLOC_002420	1	CTSK	NC_027893.1[-]125257065-125270204	CTSK|rna3773	107.448	62.7969	167.454	6.84751	3.14591	3.14061	3.47506
XLOC_002479	1	S100A13	NC_027893.1[-]128211547-128221873	S100A13|rna4003,S100A13|rna4002,S100A13|rna4001,S100A13|rna4000,S100A13|rna3999	86.1757	93.4816	74.4146	64.9598	36.409	39.3065	52.3152
XLOC_002645	1	HIST3H2A	NC_027893.1[-]139455177-139455663	HIST3H2A|rna4733	15.6294	71.2339	56.3338	93.4241	34.2986	4.5044	3.51724
XLOC_002823	1	NEK7	NC_027893.1[-]168487400-168633381	NEK7|rna5566,NEK7|rna5567	122.788	27.9294	30.5505	12.1781	10.8684	10.0026	11.0942
XLOC_002947	1	PRRX1	NC_027893.1[-]196902502-196977857	PRRX1|rna6055,PRRX1|rna6056,PRRX1|rna6057,PRRX1|rna6058	152.737	45.7931	53.019	0.316745	0.069922	0	0.0332119
XLOC_002955	1	ATP1B1	NC_027893.1[-]198511973-198536871	ATP1B1|rna6105	139.413	27.4651	10.9749	19.8329	27.2383	23.4395	19.4327
XLOC_003003	1	ACTA1	NC_027893.1[-]205589354-205592206	ACTA1|rna6227	68.3522	2.44854	0.468084	0.309744	0.0498345	0	0.133843
XLOC_003169	1	COL8A1	NC_027894.1[+]20549521-20702092	COL8A1|rna6760,COL8A1|rna6761,COL8A1|rna6762,COL8A1|rna6763	55.0959	82.2674	91.1998	0.805286	1.59432	1.88236	0.267099
XLOC_003176	1	TMEM45A	NC_027894.1[+]21402147-21479284	TMEM45A|rna6779,TMEM45A|rna6780,TMEM45A|rna6781	76.6104	29.0554	25.5874	20.5458	24.01	20.0931	25.5644
XLOC_003238	1	GAP43	NC_027894.1[+]36692617-36793204	GAP43|rna7057	42.1882	74.763	26.397	11.4342	25.4252	23.0577	12.4391
XLOC_003312	1	COPG1	NC_027894.1[+]50485754-50514808	COPG1|rna7367	99.6519	70.9399	71.8281	36.5711	35.639	31.4718	31.4622
XLOC_003481	1	TNNC1	NC_027894.1[+]89748832-89751804	TNNC1|rna8158	54.6376	3.15504	3.7433	0	0.132056	0.506979	0
XLOC_003568	1	MAP4	NC_027894.1[+]94420958-94649248	MAP4|rna8537,MAP4|rna8538,MAP4|rna8539,MAP4|rna8540,MAP4|rna8541,MAP4|rna8542,MAP4|rna8543,MAP4|rna8544,MAP4|rna8545,MAP4|rna8546,MAP4|rna8547,MAP4|rna8548,MAP4|rna8549,MAP4|rna8550,MAP4|rna8551,MAP4|rna8552,MAP4|rna8553,MAP4|rna8554,MAP4|rna8555,MAP4|rna8556,MAP4|rna8557,MAP4|rna8558,MAP4|rna8559,MAP4|rna8560,MAP4|rna8561,MAP4|rna8562,MAP4|rna8563,MAP4|rna8564,MAP4|rna8565,MAP4|rna8566	130.627	77.6616	66.8797	58.1823	46.6002	46.0279	45.9705
XLOC_003700	1	LOC714171	NC_027894.1[+]118301215-118301698	LOC714171|rna9224	62.6645	9.34853	12.2905	78.9032	22.1972	22.8084	7.69364
XLOC_003779	1	MBNL1	NC_027894.1[+]139125366-139347836	MBNL1|rna9523,MBNL1|rna9524,MBNL1|rna9525,MBNL1|rna9526,MBNL1|rna9527,MBNL1|rna9528,MBNL1|rna9529,MBNL1|rna9530,MBNL1|rna9531,MBNL1|rna9532,MBNL1|rna9533,MBNL1|rna9534,MBNL1|rna9535,MBNL1|rna9536,MBNL1|rna9537,MBNL1|rna9538,MBNL1|rna9539,MBNL1|rna9540,MBNL1|rna9541,MBNL1|rna9542,MBNL1|rna9543,MBNL1|rna9544,MBNL1|rna9545,MBNL1|rna9546,MBNL1|rna9547	65.5597	26.5566	33.3018	11.2319	9.15227	6.40416	6.08357
XLOC_003786	1	MME	NC_027894.1[+]142072337-142163500	MME|rna9566,MME|rna9567,MME|rna9568,MME|rna9569,MME|rna9570,MME|rna9571,MME|rna9572,MME|rna9573	62.1083	11.0022	2.56528	0.0182198	0.041305	0	0.00528247
XLOC_003797	1	PTX3	NC_027894.1[+]144583619-144590280	PTX3|rna9625	61.0364	6.68736	8.20055	40.6662	38.7139	27.751	13.593
XLOC_003843	1	PLOD2	NC_027894.1[+]155574254-155665943	PLOD2|rna9741,PLOD2|rna9742,PLOD2|rna9743,PLOD2|rna9744	100.441	40.5907	39.2739	7.38267	3.63899	3.30169	4.0909
XLOC_003849	1	PCOLCE2	NC_027894.1[+]158960205-159041500	PCOLCE2|rna9761	103.968	21.6995	5.35481	2.98243	7.8409	11.186	13.4868
XLOC_004055	1	GBE1	NC_027894.1[-]6089721-6353158	GBE1|rna6625,GBE1|rna6626	67.5717	19.3698	23.2534	11.6196	9.0777	6.80834	4.26895
XLOC_004060	1	VGLL3	NC_027894.1[-]11724835-11777576	LOC106995695|gene3180,VGLL3|rna6642,VGLL3|rna6643,VGLL3|rna6644,VGLL3|rna6645	67.1721	11.3262	7.13847	15.6873	3.42452	0.69815	0.52222
XLOC_004117	1	CD47	NC_027894.1[-]29120724-29169548	CD47|rna6873,CD47|rna6874,CD47|rna6875,CD47|rna6876,CD47|rna6877,CD47|rna6878,CD47|rna6879,CD47|rna6880,CD47|rna6881	57.0374	72.1654	85.8821	36.3225	58.0078	49.0237	24.9766
XLOC_004193	1	ITGB5	NC_027894.1[-]45999933-46125977	ITGB5|rna7236	102.243	52.1348	38.141	13.1886	17.57	19.8494	16.7296
XLOC_004293	1	BHLHE40	NC_027894.1[-]61523356-61528968	BHLHE40|rna7690	23.654	112.773	65.8081	9.41852	2.94989	0.260297	0.123895
XLOC_004455	1	CLEC3B	NC_027894.1[-]97534287-97544369	CLEC3B|rna8687,CLEC3B|rna8688	0	22.2161	237.389	0.197091	0.0913634	0	0
XLOC_004536	1	DNAJB11	NC_027894.1[-]106347963-106365116	DNAJB11|rna8982	141.601	80.2425	60.864	39.1019	37.7812	34.0942	27.5914
XLOC_004603	1	LOC106996987	NC_027894.1[-]119320281-119320776	LOC106996987|rna9225	86.4688	93.305	70.7445	53.8779	48.3651	60.77	36.4745
XLOC_004651	1	TM4SF1	NC_027894.1[-]136052682-136061822	TM4SF1|rna9466,TM4SF1|rna9467	95.4167	25.4374	31.9733	22.2476	4.98277	0	0.0182871
XLOC_004811	1	SH3BP5	NC_027894.1[-]171890202-171969263	SH3BP5|rna10050,SH3BP5|rna10051,SH3BP5|rna10052	66.0352	41.0962	43.9158	15.2137	11.486	9.60064	8.20804
XLOC_004875	1	TGFBR2	NC_027894.1[-]190441251-190529470	TGFBR2|rna10353,TGFBR2|rna10352,TGFBR2|rna10354	39.0624	103.114	128.631	20.94	5.98976	1.72505	1.22773
XLOC_005121	1	BTG3	NC_027895.1[+]29985251-30004951	BTG3|rna11296,BTG3|rna11297	87.3051	63.4136	37.211	23.1012	26.3497	14.8547	13.3701
XLOC_005212	1	SBDS	NC_027895.1[+]49278936-49286922	SBDS|rna11681	89.0051	52.1927	47.36	33.066	35.2967	26.8271	24.7746
XLOC_005425	1	TWIST1	NC_027895.1[+]89094199-89096180	TWIST1|rna12455	44.1415	45.1623	50.2688	6.79626	1.74376	1.18192	4.89266
XLOC_005469	1	SRI	NC_027895.1[+]105835561-105856354	SRI|rna12680,SRI|rna12681,SRI|rna12682,SRI|rna12683	42.8128	77.6608	87.3205	49.6194	32.8215	29.6874	26.8512
XLOC_005490	1	SEMA3C	NC_027895.1[+]113318734-113496703	SEMA3C|rna12763	37.9043	72.4352	64.4836	8.54959	15.5208	4.62897	5.52007
XLOC_005515	1	GNG11	NC_027895.1[+]119289244-119293936	GNG11|rna12883	150.1	80.4848	47.5118	10.4093	12.8078	0.204814	0
XLOC_005569	1	PCOLCE	NC_027895.1[+]126025583-126031933	PCOLCE|rna13147	94.7905	35.6629	88.8982	11.1221	4.59644	0.326142	5.25588
XLOC_005640	1	TES	NC_027895.1[+]141768663-141818513	TES|rna13495,TES|rna13496	107.236	69.3374	60.1921	12.4761	11.3162	9.19797	8.76253
XLOC_005641	1	CAV2	NC_027895.1[+]142054651-142063727	CAV2|rna13501,CAV2|rna13502	71.2473	31.2528	16.1166	0.136312	0.1963	0.20719	0
XLOC_005666	1	LOC106997643	NC_027895.1[+]150099949-150100426	LOC106997643|rna13608	3.11989	209.416	103.722	10.8957	0.221337	0	0
XLOC_005724	1	LOC713150	NC_027895.1[+]160668577-160682191	LOC713150|rna13805,LOC713150|rna13806	69.4666	19.9739	28.332	22.3344	2.9348	0	0
XLOC_005725	1	LOC706187	NC_027895.1[+]160697995-160709349	LOC706187|rna13807	155.42	14.1562	25.8243	43.0748	6.99697	0.249236	0.0293939
XLOC_005834	1	LOC703029	NC_027895.1[+]169083624-169351885	LOC703029|id170121,LOC703029|gene6749,LOC703029|id170121,LOC703029|id170121,LOC703029|id170121,LOC703029|id170121,LOC703029|id170121,LOC703029|id170121	120.28	7.56027	3.85087	0	0	0.114164	0.0269589
XLOC_006024	1	LOC699655	NC_027895.1[-]10641182-10644376	LOC699655|rna11003,LOC699655|rna11004	148.145	99.8622	75.0079	48.6969	40.9856	31.1382	27.2064
XLOC_006144	1	TTYH3	NC_027895.1[-]36547750-36584427	TTYH3|rna11440,TTYH3|rna11441	88.3066	65.8563	67.5789	44.3707	36.4364	36.8065	32.794
XLOC_006336	1	ANLN	NC_027895.1[-]72302714-72367633	ANLN|rna12141,ANLN|rna12140,ANLN|rna12142	139.014	31.9955	22.8663	30.7003	37.9457	35.1778	36.6412
XLOC_006404	1	LOC106997495	NC_027895.1[-]85422087-85429412	LOC106997495|rna12412,LOC106997495|rna12413	38.6749	59.1927	79.2097	44.1887	7.02431	0.0573044	0.100178
XLOC_006562	1	AZGP1	NC_027895.1[-]125470850-125480149	AZGP1|rna13066,AZGP1|rna13065	0	72.8612	42.1828	0.0959669	0	0	0
XLOC_006584	1	VGF	NC_027895.1[-]126568172-126574568	VGF|rna13206,VGF|rna13204,VGF|rna13205,VGF|rna13203	74.235	11.1609	8.10212	2.5813	8.52119	5.0216	7.10756
XLOC_006589	1	PLOD3	NC_027895.1[-]126617757-126629997	PLOD3|rna13209,PLOD3|rna13210	93.0343	89.2886	68.2349	14.5181	16.5162	11.5618	9.35337
XLOC_006591	1	FIS1	NC_027895.1[-]126653204-126658560	FIS1|rna13214	88.7612	72.5149	91.1287	58.5353	47.0391	45.2976	44.847
XLOC_006629	1	LAMB1	NC_027895.1[-]133330483-133420582	LAMB1|rna13388,LAMB1|rna13387	53.1508	108.871	129.889	28.6015	21.628	11.5569	18.0656
XLOC_006631	1	NRCAM	NC_027895.1[-]133571805-133883805	NRCAM|rna13423,NRCAM|rna13422,NRCAM|rna13421,NRCAM|rna13414,NRCAM|rna13415,NRCAM|rna13416,NRCAM|rna13417,NRCAM|rna13418,NRCAM|rna13419,NRCAM|rna13420,NRCAM|rna13408,NRCAM|rna13409,NRCAM|rna13410,NRCAM|rna13411,NRCAM|rna13412,NRCAM|rna13413,NRCAM|rna13400,NRCAM|rna13401,NRCAM|rna13402,NRCAM|rna13403,NRCAM|rna13404,NRCAM|rna13405,NRCAM|rna13406,NRCAM|rna13407,NRCAM|rna13396,NRCAM|rna13397,NRCAM|rna…	0.947539	23.7357	68.8196	47.6425	23.7728	18.1056	19.2617
XLOC_006707	1	LOC100429203	NC_027895.1[-]154959863-154961516	LOC100429203|rna13684	62.4933	9.53426	6.03608	4.07063	7.15337	9.16516	9.8816
XLOC_006959	1	CD83	NC_027896.1[+]14383702-14407933	CD83|rna14731,CD83|rna14732,CD83|rna14733	10.2677	177.92	55.793	1.40603	1.04562	0.621036	1.44644
XLOC_007015	1	HIST1H2AC	NC_027896.1[+]26707379-26722115	HIST1H2AC|rna14922	84.4773	8.35997	24.9593	3.47872	1.11689	0.872326	0.82303
XLOC_007353	1	VEGFA	NC_027896.1[+]44890372-44906813	VEGFA|rna16111,VEGFA|rna16113,VEGFA|rna16114	69.9523	27.0329	23.2989	14.0296	16.4039	12.7709	18.1336
XLOC_007421	1	BAG2	NC_027896.1[+]58172782-58185048	BAG2|rna16391	77.3091	47.3001	38.2368	36.2837	47.7104	13.1543	11.7683
XLOC_007455	1	CD109	NC_027896.1[+]71687327-71853774	CD109|rna16548,CD109|rna16549	43.3997	63.3531	74.6192	9.60927	4.7327	0.179681	0.419212
XLOC_007592	1	LRP11	NC_027896.1[+]116617827-116665648	LRP11|rna17066	48.9714	81.0357	87.9668	30.4519	23.6503	19.0988	18.199
XLOC_007626	1	CITED2	NC_027896.1[+]127896058-127898455	CITED2|rna17219	79.0414	13.8455	20.5891	24.2259	23.8181	19.6498	25.7444
XLOC_007656	1	SGK1	NC_027896.1[+]133048916-133242701	SGK1|rna17326,SGK1|rna17327,SGK1|rna17328,SGK1|rna17329	152.156	18.4582	29.8369	1.7666	2.96952	1.04995	0.571466
XLOC_007674	1	CTGF	NC_027896.1[+]135512757-135515963	CTGF|rna17376	133.781	42.223	14.1332	4.07684	17.9986	23.7233	2.66489
XLOC_007683	1	ARHGAP18	NC_027896.1[+]137726192-137921018	ARHGAP18|rna17430,ARHGAP18|rna17431	62.5284	35.2973	21.476	7.00104	1.60634	1.15162	2.1896
XLOC_007701	1	HDDC2	NC_027896.1[+]142341173-142369300	HDDC2|rna17495,HDDC2|rna17496	73.6613	18.4671	22.1727	22.8099	18.578	3.27006	17.2265
XLOC_007704	1	SERINC1	NC_027896.1[+]145214308-145241319	SERINC1|rna17531	65.4658	58.2747	78.1487	35.9863	28.9608	28.8859	28.0557
XLOC_007718	1	FAM162B	NC_027896.1[+]151065794-151078980	FAM162B|rna17594	0.190865	8.62966	41.1396	51.5914	6.93424	1.99354	1.80287
XLOC_007742	1	LAMA4	NC_027896.1[+]155700716-155851171	LAMA4|rna17646,LAMA4|rna17647	26.8846	52.5443	63.1449	5.46564	3.19058	1.03885	0.228808
XLOC_007833	1	SERPINB1	NC_027896.1[-]2757111-2793174	SERPINB1|rna14459,SERPINB1|rna14460	60.975	53.3965	57.6879	3.85969	2.87519	3.53248	3.32054
XLOC_007973	1	HIST1H2BK	NC_027896.1[-]27541845-27550655	HIST1H2BK|rna15034,HIST1H2BK|rna15035	67.7817	20.9676	45.0711	10.9896	10.9271	14.5511	12.219
XLOC_008094	1	PPP1R18	NC_027896.1[-]31381253-31391161	PPP1R18|rna15356,PPP1R18|rna15357	51.1234	50.941	59.4598	18.3559	16.9619	14.9808	14.6811
XLOC_008099	1	IER3	NC_027896.1[-]31444761-31445343	IER3|rna15364	55.8502	43.2765	22.33	9.61228	2.31569	2.14541	0.242336
XLOC_008101	1	C4H6orf15	NC_027896.1[-]31799738-31801052	C4H6orf15|rna15389	0	1.58325	56.966	0	0.0358726	0	0
XLOC_008263	1	YIPF3	NC_027896.1[-]44578618-44584113	YIPF3|rna16096,YIPF3|rna16098,YIPF3|rna16097	96.7096	63.7732	75.3417	41.9792	34.6657	35.1792	33.3813
XLOC_008377	1	COL12A1	NC_027896.1[-]73190095-73317229	COL12A1|rna16553,COL12A1|rna16554,COL12A1|rna16552,COL12A1|rna16551,COL12A1|rna16555	151.984	83.8918	62.8373	7.01436	0.320806	0.289329	0.344229
XLOC_008399	1	FAM46A	NC_027896.1[-]79930431-79937581	FAM46A|rna16624,FAM46A|rna16623	75.2465	21.8018	22.839	2.82132	0.553757	0	0.147383
XLOC_008405	1	PGM3	NC_027896.1[-]81336059-81375862	PGM3|rna16645,PGM3|rna16646,PGM3|rna16649,PGM3|rna16647,PGM3|rna16648	76.9285	40.1626	38.6985	19.4157	16.2685	15.2252	15.5922
XLOC_008640	1	LOC714047	NC_027896.1[-]145373442-145374294	LOC714047|rna17534	79.4294	44.3503	121.573	54.0104	41.3995	46.9992	36.4029
XLOC_008805	1	NSG1	NC_027897.1[+]4643513-4678727	NSG1|rna18160,NSG1|rna18161,NSG1|rna18162	141.441	90.3873	93.9743	11.6455	6.99939	19.3893	23.1778
XLOC_008896	1	PCDH7	NC_027897.1[+]30214277-30645469	PCDH7|rna18503,PCDH7|rna18502,PCDH7|rna18509,PCDH7|rna18504,PCDH7|rna18505,PCDH7|rna18506,PCDH7|rna18507,PCDH7|rna18508,PCDH7|rna18511,PCDH7|rna18510	59.8418	27.2528	36.3435	3.26445	2.28484	2.47259	0.929597
XLOC_008960	1	PLAC8	NC_027897.1[+]51245656-51270428	PLAC8|rna18834,PLAC8|rna18835	81.8163	0.459468	1.52631	0	0.0672912	0.258464	0.098444
XLOC_009376	1	CPE	NC_027897.1[+]165660852-165661207	CPE|rna20420	72.0184	49.2175	34.0512	6.02966	8.84207	22.3562	18.4889
XLOC_009383	1	PALLD	NC_027897.1[+]168706968-169178283	PALLD|rna20444,PALLD|rna20447,PALLD|rna20445,PALLD|rna20446,PALLD|rna20448,PALLD|rna20449	142.067	111.427	96.7475	15.9213	23.502	24.115	15.7015
XLOC_009645	1	ANXA3	NC_027897.1[-]55965486-56026502	ANXA3|rna18933,ANXA3|rna18934,ANXA3|rna18936,ANXA3|rna18935	67.7239	128.365	88.9175	6.25684	0.948134	0.300217	0.396215
XLOC_009744	1	PDGFRA	NC_027897.1[-]80389031-80452520	PDGFRA|rna19276	57.6516	19.9495	26.0595	1.07295	2.5661	0.407594	0.298008
XLOC_009839	1	NPNT	NC_027897.1[-]104372742-104448906	NPNT|rna19599,NPNT|rna19598,NPNT|rna19597,NPNT|rna19596,NPNT|rna19594,NPNT|rna19595,NPNT|rna19593,NPNT|rna19600	56.4718	6.96711	1.07267	0.0891873	0.0360479	0.0393824	0.027429
XLOC_009890	1	LOC106998472	NC_027897.1[-]116139455-116140036	LOC106998472|gene9782	0	51.5571	26.943	0	0	0	0
XLOC_009895	1	SEC24D	NC_027897.1[-]117703049-117816084	SEC24D|rna19857,SEC24D|rna19856,SEC24D|rna19863,SEC24D|rna19862,SEC24D|rna19858,SEC24D|rna19859,SEC24D|rna19860,SEC24D|rna19861	88.5175	52.2042	51.0639	18.9016	18.0514	11.7641	8.24783
XLOC_009942	1	LOC695218	NC_027897.1[-]132963761-132964257	LOC695218|rna20046	95.9651	32.5284	30.334	22.3269	21.5762	28.3413	17.8945
XLOC_010084	1	VEGFC	NC_027897.1[-]177049021-177169183	VEGFC|rna20569	117.807	12.4564	6.96244	2.20942	1.48124	0.233967	0.635175
XLOC_010136	1	SDHA	NC_027898.1[+]191382-224968	SDHA|rna20747,SDHA|rna20748	97.3281	70.8616	75.5222	55.9205	42.0551	32.0665	32.9644
XLOC_010320	1	FST	NC_027898.1[+]54402452-54409166	FST|rna21336,FST|rna21337,FST|rna21338,FST|rna21339	71.5835	34.4316	17.8151	8.40655	16.2998	16.5244	7.20316
XLOC_010330	1	GPX8	NC_027898.1[+]56067225-56074709	GPX8|rna21361,GPX8|rna21362	80.8342	23.4251	23.4532	17.8061	22.5739	23.3766	19.3345
XLOC_010374	1	PIK3R1	NC_027898.1[+]66351488-66437539	PIK3R1|rna21531,PIK3R1|rna21532,PIK3R1|rna21533,PIK3R1|rna21534,PIK3R1|rna21535	10.2435	34.0721	64.1876	19.6318	8.99986	6.7768	7.60212
XLOC_010411	1	HEXB	NC_027898.1[+]71328922-71355430	HEXB|rna21636	63.8888	101.326	100.557	23.6869	14.6237	10.2125	17.3296
XLOC_010501	1	CAST	NC_027898.1[+]93628583-93740534	CAST|rna21972,CAST|rna21974,CAST|rna21973,CAST|rna21975,CAST|rna21976,CAST|rna21977,CAST|rna21978,CAST|rna21979,CAST|rna21981,CAST|rna21980,CAST|rna21983,CAST|rna21984,CAST|rna21985,CAST|rna21982,CAST|rna21986	106.623	103.703	69.8384	23.2618	22.1976	18.7702	15.9292
XLOC_010617	1	PDLIM4	NC_027898.1[+]129950014-129964788	PDLIM4|rna22371,PDLIM4|rna22372,PDLIM4|rna22373	56.7415	82.9563	68.1106	20.4969	9.87538	6.91395	5.55095
XLOC_010914	1	SQSTM1	NC_027898.1[+]178466647-178504877	SQSTM1|rna23604,SQSTM1|rna23605,SQSTM1|rna23606,SQSTM1|rna23607	119.573	75.6938	107.87	33.6204	34.3126	32.2332	25.4659
XLOC_010950	1	CLPTM1L	NC_027898.1[-]1214410-1237257	CLPTM1L|rna20791,CLPTM1L|rna20790,CLPTM1L|rna20788,CLPTM1L|rna20789	81.1098	48.4632	41.1436	25.9818	30.1508	28.4442	24.2109
XLOC_010977	1	DAP	NC_027898.1[-]10722600-10798274	DAP|rna20877	104.092	55.1212	52.6548	20.3713	25.1534	27.4667	20.9093
XLOC_011026	1	C1QTNF3	NC_027898.1[-]34709246-34733255	C1QTNF3|rna21023,C1QTNF3|rna21022,C1QTNF3|rna21021,C1QTNF3|rna21024	108.587	10.074	0.863161	0.125456	1.37599	0.622925	0.382628
XLOC_011097	1	PLK2	NC_027898.1[-]48103392-48109675	PLK2|rna21285	45.8486	52.0367	48.9476	11.4393	10.9336	3.3577	2.53213
XLOC_011135	1	IL6ST	NC_027898.1[-]56855645-56913125	IL6ST|rna21398,IL6ST|rna21397,IL6ST|rna21399	121.705	71.503	68.6891	26.0029	16.5314	13.5895	13.9221
XLOC_011310	1	REEP5	NC_027898.1[-]110303942-110351286	REEP5|rna22147,REEP5|rna22146	87.5463	77.691	64.1759	48.6233	36.6987	35.3276	37.9304
XLOC_011326	1	CDO1	NC_027898.1[-]113313654-113325098	CDO1|rna22186	9.24421	50.7115	123.693	31.5591	11.51	15.0697	18.8206
XLOC_011343	1	LOX	NC_027898.1[-]119778730-119793223	LOX|rna22236	179.178	49.9642	28.9831	2.86168	1.54973	0.791923	0.579834
XLOC_011369	1	FBN2	NC_027898.1[-]125916811-126186359	FBN2|rna22318	15.462	65.0183	47.8426	4.16105	16.9984	19.2041	22.3347
XLOC_011406	1	CXCL14	NC_027898.1[-]133289261-133297556	CXCL14|rna22510	77.626	21.7894	13.2848	0.274611	0.375843	0	0
XLOC_011532	1	ADAM19	NC_027898.1[-]155631842-155730722	ADAM19|rna23161,ADAM19|rna23162	54.565	46.2412	37.5817	2.93052	4.52549	3.90559	3.01105
XLOC_011602	1	CLTB	NC_027898.1[-]174847017-174872346	CLTB|rna23407,CLTB|rna23408	92.1604	70.2617	41.3497	25.1432	26.8991	23.5104	20.4494
XLOC_011616	1	PDLIM7	NC_027898.1[-]176140654-176154159	PDLIM7|rna23470,PDLIM7|rna23473,PDLIM7|rna23471,PDLIM7|rna23472	106.71	37.5899	19.1212	9.99686	13.3157	14.2718	8.99283
XLOC_011764	1	CHP1	NC_027899.1[+]17602874-17647749	CHP1|rna24107	59.1851	114.295	99.5937	64.4463	48.1327	44.5152	44.4776
XLOC_011955	1	NPTN	NC_027899.1[+]50230883-50304007	NPTN|rna25064,NPTN|rna25065,NPTN|rna25067,NPTN|rna25066,NPTN|rna25068	115.743	100.48	100.565	28.9669	30.7117	31.6439	31.9122
XLOC_012013	1	TMED3	NC_027899.1[+]56845296-56855886	TMED3|rna25336	96.8327	98.9326	95.7365	31.5307	29.6126	20.6902	19.2372
XLOC_012087	1	IQGAP1	NC_027899.1[+]68502011-68617451	IQGAP1|rna25603	124.42	51.6625	59.7757	53.2498	37.1845	27.3215	22.228
XLOC_012091	1	FURIN	NC_027899.1[+]69005989-69012425	FURIN|rna25616	86.6172	46.2608	34.4777	7.85411	6.45403	5.11008	3.47625
XLOC_012133	1	ALDH1A3	NC_027899.1[+]79647345-79682120	ALDH1A3|rna25760	81.8988	6.04561	7.83325	0	0	0	0
XLOC_012164	1	RNASE4	NC_027899.1[+]81914861-81937365	RNASE4|rna25879	95.1278	150.548	120.139	7.60775	2.23409	0.503352	0.309501
XLOC_012372	1	FRMD6	NC_027899.1[+]113655384-113735471	FRMD6|rna26559,FRMD6|rna26560,FRMD6|rna26561,FRMD6|rna26562	78.157	21.8589	26.4119	4.98867	2.75736	2.5331	2.76254
XLOC_012428	1	HIF1A	NC_027899.1[+]123653343-123706956	HIF1A|rna26781,HIF1A|rna26782,HIF1A|rna26783	99.2672	45.6647	37.3896	43.2761	52.5054	55.3739	54.0852
XLOC_012728	1	CRIP2	NC_027899.1[+]167846949-167853569	CRIP2|rna28049,CRIP2|rna28050,CRIP2|rna28051,CRIP2|rna28052	38.4152	83.955	46.3527	21.9028	25.7107	22.7368	15.7103
XLOC_012846	1	EMC7	NC_027899.1[-]10000358-10018923	EMC7|rna23918	122.193	73.3405	62.3313	38.1916	30.4442	21.3371	26.8791
XLOC_012858	1	ACTC1	NC_027899.1[-]10787216-10792697	ACTC1|rna23945	72.4336	4.15851	1.04402	0.28779	0.162138	0	0
XLOC_012878	1	GPR176	NC_027899.1[-]16121527-16241406	GPR176|rna24010	63.2185	11.8691	5.111	18.5477	10.2948	9.69739	3.10716
XLOC_012907	1	EHD4	NC_027899.1[-]18304181-18375731	EHD4|rna24169	72.8536	60.2201	49.0174	6.7019	6.24358	5.78235	4.2375
XLOC_013012	1	ALDH1A2	NC_027899.1[-]34459588-34575907	ALDH1A2|rna24609	57.9902	7.56489	7.54383	0	0	0	0
XLOC_013099	1	HEXA	NC_027899.1[-]49334959-49390928	HEXA|rna25022,HEXA|rna25023	96.1375	91.6366	123.612	44.0655	29.8803	24.5049	27.0398
XLOC_013101	1	LOXL1	NC_027899.1[-]49919940-49948650	LOXL1|rna25052	95.259	30.4034	24.4691	2.30347	4.57983	3.0503	2.6606
XLOC_013112	1	SEMA7A	NC_027899.1[-]51623357-51647328	SEMA7A|rna25106,SEMA7A|rna25107	87.0984	22.7306	28.5516	0.399631	0.722547	0.534609	1.27157
XLOC_013163	1	CTSH	NC_027899.1[-]56446190-56467338	CTSH|rna25330	8.46379	22.5736	72.305	1.42789	0.969816	0.289695	0.502637
XLOC_013211	1	MFGE8	NC_027899.1[-]66896995-66911797	MFGE8|rna25541	58.0698	76.3254	98.1721	7.95965	6.13504	7.62739	7.02214
XLOC_013223	1	ANPEP	NC_027899.1[-]67811152-67834317	ANPEP|rna25577	9.00068	60.163	46.6997	0.584489	0.179448	0.0710637	0.220051
XLOC_013227	1	CIB1	NC_027899.1[-]68286135-68289969	CIB1|rna25587,CIB1|rna25586,CIB1|rna25589,CIB1|rna25588	112.038	118.707	82.3215	31.4912	27.2272	29.1364	36.1702
XLOC_013275	1	VIMP	NC_027899.1[-]80033469-80038752	VIMP|rna25766	96.6909	81.6605	78.9518	31.7366	43.2987	40.8399	40.4378
XLOC_013434	1	CFL2	NC_027899.1[-]96122435-96126801	CFL2|rna26325,CFL2|rna26324,CFL2|rna26326	135.827	26.4388	19.69	22.9703	23.7692	20.2445	18.9934
XLOC_013452	1	SEC23A	NC_027899.1[-]100474807-100555703	SEC23A|rna26401	105.829	57.4587	55.7437	41.2511	37.467	31.4286	32.7395
XLOC_013500	1	PYGL	NC_027899.1[-]112905612-112947661	PYGL|rna26545	20.0453	64.9297	50.177	28.6783	10.4309	8.48931	10.5903
XLOC_013508	1	FERMT2	NC_027899.1[-]114785878-114788698	FERMT2|rna26584	96.3842	46.3999	46.5234	38.4863	34.4984	34.3113	30.2622
XLOC_013509	1	FERMT2	NC_027899.1[-]114797800-114808582	FERMT2|rna26585	95.1138	43.3375	47.1385	35.9308	33.7401	31.13	27.0227
XLOC_013714	1	IFI27L2	NC_027899.1[-]156386296-156388202	IFI27L2|rna27587	80.7688	81.5025	79.6437	22.0155	6.4218	11.1688	17.7854
XLOC_013767	1	AKT1	NC_027899.1[-]167152217-167177932	AKT1|rna28013,AKT1|rna28014	107.571	75.7029	67.626	42.5367	58.5107	61.0295	40.9373
XLOC_013840	1	CTSB	NC_027900.1[+]7866163-7892630	CTSB|rna28223,CTSB|rna28224,CTSB|rna28225,CTSB|rna28226,CTSB|rna28227,CTSB|rna28228,CTSB|rna28229,CTSB|rna28230,CTSB|rna28231,CTSB|rna28232	106.984	117.66	138.136	38.2276	25.6309	23.3244	26.3103
XLOC_013882	1	LOC714576	NC_027900.1[+]21339102-21340055	LOC714576|rna28432	135.813	27.9586	29.1491	19.616	24.8461	30.3118	16.5241
XLOC_013924	1	SCARA3	NC_027900.1[+]27648847-27685590	SCARA3|rna28621	81.4793	28.428	21.2213	3.62353	4.12195	5.23366	3.82348
XLOC_013963	1	EIF4EBP1	NC_027900.1[+]38305915-38336266	EIF4EBP1|rna28787	111.551	85.478	44.5966	45.51	59.0091	46.2977	49.7802
XLOC_013972	1	ADAM9	NC_027900.1[+]39331720-39444833	ADAM9|rna28853	110.551	72.2478	72.7825	22.0314	16.9808	10.539	15.4854
XLOC_013991	1	PLAT	NC_027900.1[+]42489917-42530195	PLAT|rna28930,PLAT|rna28931	66.163	43.1319	46.5884	4.88142	2.20394	2.84757	6.35995
XLOC_014047	1	RAB2A	NC_027900.1[+]58542648-58647070	RAB2A|rna29112,RAB2A|rna29113	94.7165	75.2838	69.5342	44.3356	39.3379	43.9078	38.4052
XLOC_014088	1	SULF1	NC_027900.1[+]67632973-67827198	SULF1|rna29261,SULF1|rna29262,SULF1|rna29265,SULF1|rna29264,SULF1|rna29263,SULF1|rna29266	5.80835	75.138	31.55	2.61616	2.61959	0.901666	4.02382
XLOC_014191	1	MTDH	NC_027900.1[+]96259961-96339633	MTDH|rna29615,MTDH|rna29616,MTDH|rna29617	112.669	93.9999	69.3778	59.2917	55.2017	40.8638	37.7635
XLOC_014221	1	CTHRC1	NC_027900.1[+]102106920-102119592	CTHRC1|rna29743,CTHRC1|rna29744	136.889	26.1786	19.2848	15.9369	0.962215	0	0
XLOC_014331	1	LY6E	NC_027900.1[+]142282394-142286281	LY6E|rna30203,LY6E|rna30204	88.9704	139.92	106.007	45.1483	36.634	24.3139	21.7024
XLOC_014449	1	ASAH1	NC_027900.1[-]17773026-17803959	ASAH1|rna28391,ASAH1|rna28390,ASAH1|rna28389	118.304	94.3285	100.498	24.3929	15.8557	11.3659	14.5735
XLOC_014478	1	LOXL2	NC_027900.1[-]23303215-23403005	LOXL2|rna28548	147.499	17.687	13.1985	4.59789	2.8772	3.16899	4.33392
XLOC_014584	1	SNAI2	NC_027900.1[-]46451094-46454673	SNAI2|rna29000	82.6116	28.6152	46.8287	3.3654	1.70202	0	0.0167508
XLOC_014609	1	PENK	NC_027900.1[-]54387800-54393602	PENK|rna29085	0	10.4177	132.763	0.637254	0.0585158	0	0.157115
XLOC_014828	1	EXT1	NC_027900.1[-]117034832-117351096	EXT1|rna29885	115.476	37.972	40.8212	15.7621	12.9063	13.821	12.3397
XLOC_014882	1	NDRG1	NC_027900.1[-]132539398-132601138	NDRG1|rna30068,NDRG1|rna30067,NDRG1|rna30066	51.9236	51.9612	33.8653	0.105738	0.0455392	0.0857129	0.0459992
XLOC_014919	1	LOC704291	NC_027900.1[-]142007905-142019124	LOC704291|rna30190,LOC704291|rna30191	0	28.6496	82.1366	0	0	0	0
XLOC_014945	1	PLEC	NC_027900.1[-]143176418-143214651	PLEC|rna30288,PLEC|rna30289,PLEC|rna30290,PLEC|rna30287,PLEC|rna30285,PLEC|rna30286,PLEC|rna30281,PLEC|rna30282,PLEC|rna30283,PLEC|rna30284,PLEC|rna30280,PLEC|rna30279,PLEC|rna30277,PLEC|rna30278,PLEC|rna30275,PLEC|rna30276,PLEC|rna30274,PLEC|rna30273,PLEC|rna30271,PLEC|rna30272	56.7099	47.589	64.9859	12.3732	7.29972	5.66918	4.79801
XLOC_014985	1	PFKP	NC_027901.1[+]2923634-2998649	PFKP|rna30514	120.577	75.1046	40.9422	13.1443	10.0672	0.147559	0.0116983
XLOC_015209	1	ANXA11	NC_027901.1[+]52424255-52470988	ANXA11|rna31566,ANXA11|rna31567,ANXA11|rna31568,ANXA11|rna31569,ANXA11|rna31570,ANXA11|rna31571	99.9826	63.9251	54.2488	33.4118	19.9883	9.73627	23.7773
XLOC_015239	1	ANXA7	NC_027901.1[+]58885926-58927577	ANXA7|rna31789,ANXA7|rna31790,ANXA7|rna31791	108.405	99.2856	88.5864	37.0824	35.1836	31.5252	27.6124
XLOC_015243	1	P4HA1	NC_027901.1[+]59229187-59316949	P4HA1|rna31819,P4HA1|rna31820	95.7071	63.6882	59.525	18.3269	16.5249	10.8584	14.0769
XLOC_015471	1	GSTO1	NC_027901.1[+]100080112-100092696	GSTO1|rna32858	78.467	138.467	118.678	21.7884	18.564	0.20446	1.43426
XLOC_015551	1	HTRA1	NC_027901.1[+]118464876-118517446	HTRA1|rna33211	134.645	54.3902	57.8427	18.6442	11.2595	6.6865	2.31888
XLOC_015624	1	KLF6	NC_027901.1[-]3679835-3688583	KLF6|rna30524	66.3221	21.754	27.7726	14.1106	10.8456	7.27293	7.75233
XLOC_015683	1	LOC107000052	NC_027901.1[-]16879826-16930886	LOC107000052|rna30781,LOC107000052|rna30782	88.7344	57.142	38.7645	24.9664	24.1298	25.2107	14.37
XLOC_015860	1	FAM213A	NC_027901.1[-]52188241-52211640	FAM213A|rna31555,FAM213A|rna31554,FAM213A|rna31553,FAM213A|rna31552	23.6458	102.51	88.5258	32.3295	23.4556	24.1318	23.5421
XLOC_015901	1	DDIT4	NC_027901.1[-]60096563-60098665	DDIT4|rna31843,DDIT4|rna31844	26.5721	74.7464	88.7403	102.028	38.5226	28.1889	40.5126
XLOC_015924	1	HK1	NC_027901.1[-]63055891-63187318	HK1|rna31972,HK1|rna31970,HK1|rna31971	114.92	90.562	69.3418	34.6259	23.8161	22.8668	25.7467
XLOC_016022	1	MYOF	NC_027901.1[-]88527598-88703647	MYOF|rna32345,MYOF|rna32346,MYOF|rna32347,MYOF|rna32348	69.4823	56.2842	58.0239	2.25999	3.48686	0	0.099981
XLOC_016038	1	PDLIM1	NC_027901.1[-]90690717-90748440	PDLIM1|rna32402	51.1114	112.087	50.76	19.2783	24.553	25.7267	9.00976
XLOC_016181	1	OAT	NC_027901.1[-]120411203-120433275	OAT|rna33247,OAT|rna33248	81.886	54.1974	42.5793	43.9107	25.4597	13.4324	17.5968
XLOC_016261	1	PRELID3B	NC_027902.1[+]5358481-5369078	PRELID3B|rna33629	73.7615	67.8648	57.7649	24.8826	24.391	17.9365	15.5727
XLOC_016310	1	SULF2	NC_027902.1[+]16690404-16822051	SULF2|rna33832,SULF2|rna33833,SULF2|rna33834,SULF2|rna33835,SULF2|rna33836	93.8409	118.132	83.4393	22.3418	18.4794	11.3563	17.2755
XLOC_016341	1	SDC4	NC_027902.1[+]19119891-19141492	SDC4|rna33977	84.6486	53.8226	38.9161	2.07921	1.36292	0	0.199663
XLOC_016352	1	SERINC3	NC_027902.1[+]19953242-19981621	SERINC3|rna34026,SERINC3|rna34027	54.1232	62.5416	65.0838	17.7829	15.7392	11.115	13.5998
XLOC_016378	1	BLCAP	NC_027902.1[+]26544519-26554920	BLCAP|rna34160,BLCAP|rna34161,BLCAP|rna34162,BLCAP|rna34163	82.438	70.6727	66.6253	42.6618	23.8446	22.6306	20.4637
XLOC_016500	1	PRNP	NC_027902.1[+]37561236-37577308	PRNP|rna34709,PRNP|rna34710,PRNP|rna34711,PRNP|rna34712,PRNP|rna34713	65.8801	91.3143	104.668	26.0204	6.65633	2.45901	0.572496
XLOC_016707	1	MMP11	NC_027902.1[+]65732085-65743919	MMP11|rna35341	18.7701	47.5904	54.4014	3.86841	2.60405	4.12451	7.60529
XLOC_016798	1	TIMP3	NC_027902.1[+]74706440-74764284	TIMP3|rna35769	73.0031	40.6416	67.888	1.28384	2.99285	1.04529	1.45752
XLOC_016804	1	HMOX1	NC_027902.1[+]77295559-77306580	HMOX1|rna35787	62.7878	37.9114	20.6773	9.71724	15.1908	4.30148	7.30816
XLOC_016829	1	LOC698693	NC_027902.1[+]79800131-79802482	LOC698693|rna35923	131.23	150.739	41.3341	17.0023	12.004	20.7367	44.4193
XLOC_016839	1	KDELR3	NC_027902.1[+]80439218-80462742	KDELR3|rna35968,KDELR3|rna35969	96.0464	54.731	43.6263	32.461	27.9309	20.2785	17.0416
XLOC_016845	1	APOBEC3C	NC_027902.1[+]80987002-80990862	APOBEC3C|rna36008	4.47357	160.534	108.916	9.60985	8.14756	4.77765	4.39134
XLOC_016917	1	FBLN1	NC_027902.1[+]87645119-87744906	FBLN1|rna36293,FBLN1|rna36292	114.418	78.4727	97.9358	20.7263	36.0288	21.1779	33.2982
XLOC_016961	1	TPD52L2	NC_027902.1[-]397383-420595	TPD52L2|rna33471,TPD52L2|rna33472,TPD52L2|rna33473,TPD52L2|rna33474,TPD52L2|rna33475,TPD52L2|rna33476,TPD52L2|rna33468,TPD52L2|rna33469,TPD52L2|rna33470,TPD52L2|rna33465,TPD52L2|rna33466,TPD52L2|rna33467	100.244	69.0413	69.3698	43.0114	40.3843	40.9613	38.158
XLOC_017076	1	CTSA	NC_027902.1[-]18600097-18622551	CTSA|rna33920,CTSA|rna33922,CTSA|rna33921	52.7462	37.6057	52.2382	9.4843	5.43417	4.07775	3.60117
XLOC_017087	1	DBNDD2,SYS1	NC_027902.1[-]19053504-19105303	DBNDD2|rna33968,DBNDD2|rna33967,DBNDD2|rna33966,DBNDD2|rna33969,SYS1|rna33970,SYS1|rna33971,SYS1|rna33972,SYS1|rna33973	45.9329	73.3619	55.0658	29.0245	25.7585	21.4175	19.4486
XLOC_017092	1	PI3	NC_027902.1[-]19294709-19296400	PI3|rna33988	1.21519	35.5334	206.996	0	0.17149	0	0
XLOC_017135	1	NNAT	NC_027902.1[-]26548629-26552561	NNAT|rna34165,NNAT|rna34164	19.271	29.1695	13.1549	66.5603	8.30296	0.9044	0.916506
XLOC_017222	1	SRXN1	NC_027902.1[-]33414907-33421463	SRXN1|rna34529	55.6469	86.3402	55.0049	31.8608	36.1047	27.9919	21.8903
XLOC_017317	1	RRBP1	NC_027902.1[-]50785207-50853973	RRBP1|rna34858,RRBP1|rna34855,RRBP1|rna34856,RRBP1|rna34857	102.757	58.0503	64.7383	25.3574	17.9358	14.1982	14.6938
XLOC_017355	1	CST3	NC_027902.1[-]56785368-56795797	CST3|rna35000,CST3|rna35001	23.6117	48.8125	61.177	9.82782	9.00903	9.94213	8.40294
XLOC_017457	1	CHCHD10	NC_027902.1[-]65724742-65727355	CHCHD10|rna35340,CHCHD10|rna35339	86.0512	95.7765	68.0763	52.1497	51.0531	34.0107	30.6432
XLOC_017461	1	DDT	NC_027902.1[-]65928688-65931761	DDT|rna35373	36.205	93.4636	50.0142	51.0559	32.3544	31.7449	41.407
XLOC_017493	1	XBP1	NC_027902.1[-]70649465-70656612	XBP1|rna35533,XBP1|rna35534	109.972	72.1897	64.1965	44.0968	43.9126	44.4445	38.7054
XLOC_017585	1	SUN2	NC_027902.1[-]80725329-80747324	SUN2|rna36000,SUN2|rna35999	82.5302	15.7537	13.6059	7.79899	4.70638	3.61048	5.03622
XLOC_017609	1	RANGAP1	NC_027902.1[-]83318157-83360320	RANGAP1|rna36113,RANGAP1|rna36112,RANGAP1|rna36115,RANGAP1|rna36114,RANGAP1|rna36116	145.791	32.9087	27.711	34.6793	48.5632	42.7297	36.2381
XLOC_017811	1	LOC107000759	NC_027903.1[+]10961458-10962397	LOC107000759|rna36959	0.362011	143.27	65.5242	10.8697	1.45536	0	0
XLOC_017836	1	H2AFJ	NC_027903.1[+]15446800-15447498	H2AFJ|rna37069	76.7211	66.917	65.5145	36.3466	21.7969	17.4397	23.1435
XLOC_017892	1	ARNTL2	NC_027903.1[+]28345990-28420817	ARNTL2|rna37333,ARNTL2|rna37335,ARNTL2|rna37336,ARNTL2|rna37334,ARNTL2|rna37337,ARNTL2|rna37338	69.2952	22.0697	15.6084	13.7424	15.0937	12.9161	11.3377
XLOC_018032	1	PRR13	NC_027903.1[+]52084040-52089800	PRR13|rna38003	93.4887	77.9415	66.4741	23.212	19.5245	16.6351	24.3553
XLOC_018099	1	MYL6B	NC_027903.1[+]54902436-54907995	MYL6B|rna38178,MYL6B|rna38177,MYL6B|rna38179,MYL6B|rna38180,MYL6B|rna38181	84.0978	29.139	24.051	26.6159	27.0463	31.2372	37.6069
XLOC_018113	1	LRP1	NC_027903.1[+]55911428-55997723	LRP1|rna38294	92.4429	69.7344	77.6799	6.19722	8.06833	9.33668	11.5947
XLOC_018182	1	MDM2	NC_027903.1[+]67554091-67584963	MDM2|rna38531,MDM2|rna38532,MDM2|rna38533,MDM2|rna38534,MDM2|rna38535,MDM2|rna38536	25.3395	74.0426	60.5609	32.0009	29.6529	27.2419	22.7542
XLOC_018197	1	LGR5	NC_027903.1[+]70249019-70396322	LGR5|rna38574	136.902	7.002	9.99492	3.76274	15.8754	16.3814	12.2944
XLOC_018299	1	ELK3	NC_027903.1[+]96038331-96117103	ELK3|rna38923,ELK3|rna38924	48.7657	42.6202	31.3775	5.76591	4.00608	2.33649	3.20913
XLOC_018576	1	TNFRSF1A	NC_027903.1[-]6548666-6563271	TNFRSF1A|rna36659	63.762	35.7806	44.5192	26.5	12.588	10.4881	9.75552
XLOC_018609	1	SLC2A3	NC_027903.1[-]8459953-8475744	SLC2A3|rna36836	150.375	79.274	59.9739	33.4238	24.5664	8.13108	12.0582
XLOC_018696	1	MGP	NC_027903.1[-]15563285-15567296	MGP|rna37083	187.907	19.9026	20.5197	0	0	0.307453	0
XLOC_018750	1	ERGIC2	NC_027903.1[-]30482808-30522979	ERGIC2|rna37368,ERGIC2|rna37370,ERGIC2|rna37369	109.265	55.5423	48.455	32.2993	30.2822	27.1401	29.5238
XLOC_018791	1	TWF1	NC_027903.1[-]41829957-41842608	TWF1|rna37562,TWF1|rna37561	72.7582	70.0489	60.9696	28.2912	25.9503	23.3305	22.7571
XLOC_018801	1	SLC38A2	NC_027903.1[-]44507995-44521456	SLC38A2|rna37585,SLC38A2|rna37586	122.191	33.9554	30.3543	15.7926	20.9544	22.2159	26.1766
XLOC_018923	1	ITGA5	NC_027903.1[-]53082869-53107116	ITGA5|rna38084	122.697	56.4253	73.2311	7.66122	5.2548	4.60023	4.96514
XLOC_018982	1	CTDSP2	NC_027903.1[-]56626369-56653179	CTDSP2|rna38408,CTDSP2|rna38409	113.899	70.0607	68.7988	59.0959	27.6102	15.0263	21.1784
XLOC_019007	1	GNS	NC_027903.1[-]63462513-63508416	GNS|rna38470	76.111	73.3606	56.3834	31.5634	26.1266	28.5126	24.3787
XLOC_019117	1	NTN4	NC_027903.1[-]95515341-95644153	NTN4|rna38909,NTN4|rna38908,NTN4|rna38910	12.1695	40.4611	67.9493	5.17363	2.97574	4.10199	4.62648
XLOC_019130	1	IKBIP	NC_027903.1[-]98443342-98473346	IKBIP|rna38961,IKBIP|rna38960,IKBIP|rna38962	122.322	45.0959	39.1824	38.8899	39.5135	38.5142	40.8309
XLOC_019179	1	TMEM119	NC_027903.1[-]108497064-108506008	TMEM119|rna39210	66.7039	27.9704	27.3345	0.120284	0.0129449	0.0487608	0.0231952
XLOC_019181	1	CORO1C	NC_027903.1[-]108555296-108642790	CORO1C|rna39214,CORO1C|rna39215	109.145	71.6577	74.9232	59.8127	43.6343	38.1805	32.4343
XLOC_019236	1	WSB2	NC_027903.1[-]118139116-118168282	WSB2|rna39491,WSB2|rna39490	88.3361	67.4345	81.8005	36.6731	32.8913	30.4745	26.858
XLOC_019279	1	VPS37B	NC_027903.1[-]122840454-122882082	VPS37B|rna39663,VPS37B|rna39664,VPS37B|rna39662	21.924	63.6532	115.798	34.9703	26.2726	23.8937	22.7962
XLOC_019491	1	LOC708551	NC_027904.1[+]54255019-54454875	LOC708551|rna40635	148.828	21.9074	23.374	14.7757	0	9.16687	5.69676
XLOC_019515	1	DYNC1I2	NC_027904.1[+]58692229-58754530	DYNC1I2|rna40715,DYNC1I2|rna40714,DYNC1I2|rna40716,DYNC1I2|rna40717,DYNC1I2|rna40718,DYNC1I2|rna40719,DYNC1I2|rna40720,DYNC1I2|rna40721,DYNC1I2|rna40722,DYNC1I2|rna40723,DYNC1I2|rna40724,DYNC1I2|rna40725,DYNC1I2|rna40726,DYNC1I2|rna40727,DYNC1I2|rna40728,DYNC1I2|rna40729,DYNC1I2|rna40730,DYNC1I2|rna40731,DYNC1I2|rna40732,DYNC1I2|rna40733	94.39	73.39	74.7735	58.4902	42.1855	39.8089	41.4441
XLOC_019521	1	ITGA6	NC_027904.1[+]59450803-59530460	ITGA6|rna40750,ITGA6|rna40751	15.5996	79.7955	59.094	17.3609	24.2691	14.7513	11.0384
XLOC_019595	1	ITGAV	NC_027904.1[+]73883140-73975776	ITGAV|rna40971,ITGAV|rna40972,ITGAV|rna40973	99.2158	36.3699	31.5575	12.5283	9.47656	11.2524	10.0203
XLOC_019626	1	SPATS2L	NC_027904.1[+]81636860-81808492	SPATS2L|rna41123,SPATS2L|rna41124,SPATS2L|rna41125,SPATS2L|rna41126,SPATS2L|rna41127,SPATS2L|rna41128,SPATS2L|rna41129,SPATS2L|rna41131,SPATS2L|rna41130,SPATS2L|rna41132,SPATS2L|rna41133	49.7441	50.1786	90.8836	42.7996	26.7021	27.7369	14.5469
XLOC_019664	1	NRP2	NC_027904.1[+]87432222-87548322	NRP2|rna41313,NRP2|rna41314,NRP2|rna41315	16.1205	83.4313	77.2686	43.9613	12.6359	0.42448	0.654534
XLOC_019745	1	DES	NC_027904.1[+]101542259-101550403	DES|rna41745	51.3209	7.0438	1.15738	131.99	12.8016	0.290744	2.37638
XLOC_019787	1	ITM2C	NC_027904.1[+]113302829-113317442	ITM2C|rna41964	104.965	107.582	63.4743	31.4745	17.0127	20.7564	25.9381
XLOC_019956	1	LOC710798	NC_027904.1[-]23724792-23727122	LOC710798|rna40263	92.3963	51.6374	35.2921	26.252	30.3643	24.2474	28.6476
XLOC_019978	1	RND3	NC_027904.1[-]36991058-37010219	RND3|rna40363	97.1745	82.5203	98.0152	38.9625	23.2505	32.7499	14.3008
XLOC_020020	1	FAP	NC_027904.1[-]48904157-48976559	FAP|rna40567	73.2644	61.8598	44.3041	0.155021	0.075084	0.188521	0.0560591
XLOC_020070	1	CHN1	NC_027904.1[-]61807007-62006967	CHN1|rna40805,CHN1|rna40804,CHN1|rna40802,CHN1|rna40803	28.5018	106.315	99.1127	51.6648	31.26	33.856	33.0842
XLOC_020084	1	NFE2L2	NC_027904.1[-]64272834-64329924	NFE2L2|rna40854,NFE2L2|rna40853,NFE2L2|rna40855	78.3448	47.0898	56.6909	34.4911	29.2225	24.1443	21.8455
XLOC_020113	1	TFPI	NC_027904.1[-]74838417-74884252	TFPI|rna40980	82.323	39.281	63.1206	1.87006	3.31302	1.75384	2.96206
XLOC_020137	1	SDPR	NC_027904.1[-]79465492-79476887	SDPR|rna41110	9.12302	53.9422	64.9918	10.2581	12.7333	0	0
XLOC_020232	1	TMBIM1	NC_027904.1[-]100366519-100385119	TMBIM1|rna41579,TMBIM1|rna41578,TMBIM1|rna41580	65.5564	88.7862	95.4261	25.596	8.56825	0.172518	1.25817
XLOC_020252	1	PTPRN	NC_027904.1[-]101421018-101440839	PTPRN|rna41729,PTPRN|rna41730	55.6768	4.73276	3.47897	0	0.0446018	0.100659	0.00799393
XLOC_020256	1	CHPF	NC_027904.1[-]101663030-101667766	CHPF|rna41771	59.1563	70.6225	58.0566	18.8194	20.925	16.1279	11.6306
XLOC_020270	1	SERPINE2	NC_027904.1[-]106247382-106312941	SERPINE2|rna41822,SERPINE2|rna41821	72.5724	68.1413	60.317	8.29559	8.82728	8.4219	5.27543
XLOC_020324	1	COL6A3	NC_027904.1[-]120047890-120140963	COL6A3|rna42131,COL6A3|rna42132,COL6A3|rna42133,COL6A3|rna42134,COL6A3|rna42135,COL6A3|rna42130,COL6A3|rna42129,COL6A3|rna42128,COL6A3|rna42126,COL6A3|rna42127,COL6A3|rna42124,COL6A3|rna42125,COL6A3|rna42136	72.8242	117.335	122.797	1.60403	0.442249	0.0711379	0.0760457
XLOC_020384	1	ID2	NC_027905.1[+]8625447-8627949	ID2|rna42453	157.315	5.18431	15.9092	67.0924	22.5576	10.7532	13.5425
XLOC_020425	1	RHOB	NC_027905.1[+]20436199-20438560	RHOB|rna42656	41.5856	62.0513	53.7704	22.067	16.6129	15.0081	7.79057
XLOC_020471	1	EMILIN1	NC_027905.1[+]27356902-27364732	EMILIN1|rna42832	160.707	43.3637	50.6881	6.82857	14.2033	18.4742	27.341
XLOC_020509	1	LTBP1	NC_027905.1[+]33404704-33848817	LTBP1|rna43032	79.882	75.1812	62.2452	5.27777	16.0288	21.504	23.0118
XLOC_020514	1	CRIM1	NC_027905.1[+]36806831-37003901	CRIM1|rna43065,CRIM1|rna43066,CRIM1|rna43067,CRIM1|rna43068	74.7716	17.3089	14.5738	6.63245	8.97396	6.88201	7.02759
XLOC_020592	1	SPTBN1	NC_027905.1[+]55360902-55614107	SPTBN1|rna43429,SPTBN1|rna43430,SPTBN1|rna43431,SPTBN1|rna43432,SPTBN1|rna43433	74.7937	57.1679	61.1855	30.9809	27.0129	26.3995	23.4051
XLOC_020664	1	ANXA4	NC_027905.1[+]70794710-70874242	ANXA4|rna43710,ANXA4|rna43711	78.2542	104.192	146.509	50.1513	14.7063	2.53739	8.71777
XLOC_020693	1	ACTG2	NC_027905.1[+]74892577-74919698	ACTG2|rna43857	68.343	40.9762	89.1383	23.3748	20.3701	9.30655	1.30412
XLOC_020708	1	POLE4	NC_027905.1[+]75994784-76053644	POLE4|rna43949,POLE4|rna43950	88.7141	24.2754	38.6364	31.7175	33.287	30.0913	42.0916
XLOC_020870	1	SLC20A1	NC_027905.1[+]107633667-107651587	SLC20A1|rna44518	115.123	43.376	56.1579	34.4152	46.5324	48.4503	41.9523
XLOC_020911	1	PXDN	NC_027905.1[-]1653312-1676643	PXDN|rna42384	102.605	67.9193	87.9795	20.9674	23.4513	28.249	25.0061
XLOC_020912	1	LOC721664	NC_027905.1[-]1688850-1748252	LOC721664|rna42385	48.7825	42.1298	56.3435	9.82661	9.91341	17.2231	10.5879
XLOC_020979	1	SDC1	NC_027905.1[-]20159679-20185637	SDC1|rna42645	86.9078	47.6971	32.8743	19.7885	37.1499	41.5788	30.2197
XLOC_021057	1	FAM98A	NC_027905.1[-]34028998-34044417	FAM98A|rna43039	97.5107	74.8001	62.2378	41.4266	53.0145	41.0095	39.3281
XLOC_021075	1	CYP1B1	NC_027905.1[-]38527819-38536368	CYP1B1|rna43122,CYP1B1|rna43123	10.7445	68.338	89.8657	8.45505	1.25173	0.180516	0.603842
XLOC_021121	1	MCFD2	NC_027905.1[-]47641446-47652408	MCFD2|rna43332,MCFD2|rna43331,MCFD2|rna43330,MCFD2|rna43333	109.734	79.4639	60.7651	54.1113	54.6296	50.7872	45.2953
XLOC_021152	1	EFEMP1	NC_027905.1[-]56841094-56899204	EFEMP1|rna43487,EFEMP1|rna43486,EFEMP1|rna43485	105.363	47.9291	46.7832	0.670247	0.115829	0	0.0296424
XLOC_021292	1	SUCLG1	NC_027905.1[-]86135306-86171707	SUCLG1|rna43991	96.8132	97.7115	84.5536	72.5982	50.946	37.2469	43.1089
XLOC_021298	1	TGOLN2	NC_027905.1[-]87061907-87073145	TGOLN2|rna44004,TGOLN2|rna44005	87.0879	55.3611	64.0676	25.8985	28.3742	28.0148	24.922
XLOC_021428	1	FHL2	NC_027905.1[-]100792266-100870525	FHL2|rna44395,FHL2|rna44394,FHL2|rna44393,FHL2|rna44392	82.1358	34.0699	21.2383	13.1194	11.9153	7.66931	6.36257
XLOC_021492	1	CD151	NC_027906.1[+]682883-688557	CD151|rna44696,CD151|rna44697,CD151|rna44698,CD151|rna44699,CD151|rna44700,CD151|rna44701	107.352	42.2569	33.0568	27.5342	25.9194	29.0349	22.7691
XLOC_021493	1	TSPAN4	NC_027906.1[+]692461-717199	TSPAN4|rna44703,TSPAN4|rna44704,TSPAN4|rna44705,TSPAN4|rna44706,TSPAN4|rna44707	70.0545	25.6164	19.6734	9.87177	13.1133	13.2094	13.6443
XLOC_021580	1	CD248	NC_027906.1[+]8114315-8116876	CD248|rna45144	56.7847	52.6043	72.8316	1.09518	0.584677	0.358606	2.39974
XLOC_021588	1	FOSL1	NC_027906.1[+]8533161-8543366	FOSL1|rna45177,FOSL1|rna45178	70.5648	21.5725	12.6581	2.20931	2.94478	0.549373	0.215253
XLOC_021590	1	EFEMP2	NC_027906.1[+]8565698-8571524	EFEMP2|rna45182	94.9727	24.5165	31.9701	5.00938	1.88959	0.641678	3.63123
XLOC_021886	1	LOC694178	NC_027906.1[+]47925798-47926366	LOC694178|rna46561	42.1064	51.9778	36.387	3.34454	1.91776	0	0
XLOC_021914	1	RRAS2	NC_027906.1[+]52075078-52154587	RRAS2|rna46685,RRAS2|rna46686	164.534	44.525	36.3186	24.7169	33.6851	35.7699	31.2169
XLOC_021920	1	DKK3	NC_027906.1[+]54413130-54459507	DKK3|rna46765,DKK3|rna46766,DKK3|rna46767	105.222	100.065	91.1975	3.85095	3.55823	8.45712	5.12454
XLOC_021971	1	TPP1	NC_027906.1[+]60161002-60167712	TPP1|rna46952	63.7951	99.0775	157.387	44.639	24.3034	28.0317	30.698
XLOC_021980	1	PRKCDBP	NC_027906.1[+]60460505-60462245	PRKCDBP|rna47004	110.942	81.1319	60.7711	3.13231	5.64536	0	0.0580645
XLOC_022139	1	PRSS23	NC_027906.1[+]79366196-79386331	PRSS23|rna47545,PRSS23|rna47546	80.207	52.989	15.6881	13.786	28.2294	47.4124	47.1311
XLOC_022410	1	RNH1	NC_027906.1[-]336112-350916	RNH1|rna44611,RNH1|rna44609,RNH1|rna44610,RNH1|rna44607,RNH1|rna44608,LOC106993152|gene21762	103.098	87.9619	86.8708	27.9736	29.133	25.3321	21.749
XLOC_022431	1	CTSD	NC_027906.1[-]1590284-1631888	CTSD|rna44758	51.999	51.7472	83.2564	29.3724	22.0922	22.546	22.3316
XLOC_022435	1	IGF2	NC_027906.1[-]1954752-1981645	IGF2|rna44789,IGF2|rna44790,IGF2|rna44788,IGF2|rna44786,IGF2|rna44787,IGF2|rna44785,IGF2|rna44784	28.8605	93.3335	175.9	2.24556	0.410603	0	0.176215
XLOC_022508	1	RAB1B	NC_027906.1[-]8145880-8154385	RAB1B|rna45150,RAB1B|rna45149	114.825	72.643	79.6286	51.4847	50.756	53.9372	50.1059
XLOC_022516	1	DRAP1	NC_027906.1[-]8511947-8514278	DRAP1|rna45174	135.022	66.4316	53.317	40.7305	45.9302	45.8821	42.7334
XLOC_022530	1	LOC106993196	NC_027906.1[-]8993775-9005387	LOC106993196|rna45245	76.5047	101.645	78.8025	19.9213	3.2509	0.0381605	0.050084
XLOC_022538	1	CAPN1	NC_027906.1[-]9213533-9252800	CAPN1|rna45269,CAPN1|rna45268,CAPN1|rna45267,CAPN1|rna45266,CAPN1|rna45270	45.1898	59.6472	59.3046	21.6605	9.35478	10.2778	15.7812
XLOC_022560	1	FKBP2	NC_027906.1[-]10283913-10287088	FKBP2|rna45417,FKBP2|rna45416,FKBP2|rna45415,FKBP2|rna45414,FKBP2|rna45413,FKBP2|rna45412,FKBP2|rna45418	113.104	58.4917	45.9703	45.4242	42.6396	36.1054	36.4946
XLOC_022615	1	TMEM109	NC_027906.1[-]13359240-13369127	TMEM109|rna45665	84.397	33.8443	32.6889	23.8057	25.0807	12.9174	9.15896
XLOC_022727	1	CREB3L1	NC_027906.1[-]19727528-19772703	CREB3L1|rna46099,CREB3L1|rna46100	102.2	34.8558	35.283	0.276118	0.140098	0.0974923	0.0695784
XLOC_022743	1	EXT2	NC_027906.1[-]21756708-21955327	EXT2|rna46186,EXT2|rna46188,EXT2|rna46187	75.4398	73.0365	58.0168	28.251	18.9425	17.9804	19.1191
XLOC_022850	1	NUCB2	NC_027906.1[-]49068993-49135727	NUCB2|rna46626,NUCB2|rna46623,NUCB2|rna46624,NUCB2|rna46625,NUCB2|rna46622,NUCB2|rna46621	63.6165	79.058	62.568	35.4162	24.8724	22.9098	28.764
XLOC_022867	1	PARVA	NC_027906.1[-]53891475-54054676	PARVA|rna46739	73.9654	32.7678	36.1982	9.37806	12.535	20.5953	9.60487
XLOC_022903	1	ILK	NC_027906.1[-]60169607-60176732	ILK|rna46957,ILK|rna46955,ILK|rna46956,ILK|rna46959,ILK|rna46958	111.427	66.7222	66.9348	32.4952	29.5823	30.0823	30.5894
XLOC_023048	1	PICALM	NC_027906.1[-]78547052-78660117	PICALM|rna47515,PICALM|rna47517,PICALM|rna47518,PICALM|rna47519,PICALM|rna47520,PICALM|rna47521,PICALM|rna47522,PICALM|rna47523,PICALM|rna47524,PICALM|rna47525,PICALM|rna47526,PICALM|rna47527,PICALM|rna47528,PICALM|rna47529,PICALM|rna47530,PICALM|rna47531,PICALM|rna47532,PICALM|rna47516,PICALM|rna47533,PICALM|rna47534	121.073	74.8851	74.4374	38.4579	37.6446	40.1274	44.476
XLOC_023208	1	HYOU1	NC_027906.1[-]111898968-111912911	HYOU1|rna48213,HYOU1|rna48212,HYOU1|rna48211,HYOU1|rna48209,HYOU1|rna48210,HYOU1|rna48208	111.245	75.4038	63.9276	44.3259	60.7204	55.494	39.2414
XLOC_023282	1	ETS1	NC_027906.1[-]121242575-121371594	ETS1|rna48509,ETS1|rna48508,ETS1|rna48507,ETS1|rna48510	52.1856	35.7792	33.6675	7.73149	1.81937	0.164926	0.0352602
XLOC_023409	1	PTGES	NC_027907.1[+]8963213-8978816	PTGES|rna49121	61.9919	19.3891	17.159	0.128149	0.0410491	0	0.036712
XLOC_023441	1	FAM129B	NC_027907.1[+]11356198-11419259	FAM129B|rna49346,FAM129B|rna49347	128.975	77.6	80.3095	15.6678	9.96416	6.74268	6.12172
XLOC_023482	1	STOM	NC_027907.1[+]17901711-17933414	STOM|rna49549	29.5422	94.529	106.886	24.5682	6.26403	2.72881	3.02672
XLOC_023650	1	TLN1	NC_027907.1[+]48525484-48560512	TLN1|rna50246,TLN1|rna50247,TLN1|rna50248,TLN1|rna50249,TLN1|rna50250	136.348	51.8238	51.141	28.797	25.2731	19.308	18.0884
XLOC_024019	1	PRRX2	NC_027907.1[-]8996288-9052116	PRRX2|rna49122	56.1804	13.4073	11.3141	1.00989	0.501567	0.223584	1.45231
XLOC_024034	1	SPTAN1	NC_027907.1[-]10222314-10308821	SPTAN1|rna49193,SPTAN1|rna49194,SPTAN1|rna49195,SPTAN1|rna49196,SPTAN1|rna49197,SPTAN1|rna49192,SPTAN1|rna49199,SPTAN1|rna49198,SPTAN1|rna49202,SPTAN1|rna49203,SPTAN1|rna49204,SPTAN1|rna49200,SPTAN1|rna49201	78.4946	87.2163	89.3439	44.4448	36.4441	37.9999	35.259
XLOC_024252	1	GLIPR2	NC_027907.1[-]48009701-48036506	GLIPR2|rna50200,GLIPR2|rna50201,GLIPR2|rna50202	99.5834	78.6341	57.9423	39.0488	41.1272	59.3826	48.2858
XLOC_024326	1	RRAGA	NC_027907.1[-]64960650-64962411	RRAGA|rna50587	91.6116	88.8497	78.1987	52.3479	42.7724	38.9409	38.3947
XLOC_024453	1	GOLM1	NC_027907.1[-]102287441-102314217	GOLM1|rna51110	52.4018	78.2627	77.4728	52.6951	47.5492	29.2008	25.6541
XLOC_024524	1	SERPINF1	NC_027908.1[+]1652614-1669286	SERPINF1|rna51366	39.6176	138.106	166.228	9.16581	4.07123	2.8583	8.40286
XLOC_024565	1	KIF1C	NC_027908.1[+]4954820-4981298	KIF1C|rna51551,KIF1C|rna51552,KIF1C|rna51553	86.5168	55.5271	44.1271	29.0161	37.2051	37.8917	27.0137
XLOC_024586	1	RNASEK	NC_027908.1[+]6973018-6975153	RNASEK|rna51648	94.9022	70.8152	67.8974	32.5696	28.7668	25.6126	23.1141
XLOC_024726	1	MAP2K3	NC_027908.1[+]20814135-20844845	MAP2K3|rna52228	77.4582	20.3541	17.3597	13.3236	15.4	12.3342	11.2587
XLOC_024869	1	LRRC59	NC_027908.1[+]39144142-39163205	LRRC59|rna52869,LRRC59|rna52870	128.674	96.6531	58.6369	41.7452	57.5421	45.2871	34.6354
XLOC_025031	1	GRN	NC_027908.1[+]50226494-50234982	GRN|rna53647,GRN|rna53648	78.753	115.989	109.37	41.3515	21.1095	19.9	28.1598
XLOC_025065	1	VMP1	NC_027908.1[+]53200765-53342898	VMP1|rna53813,VMP1|rna53814,VMP1|rna53815,MIR21|rna53816	69.0047	63.2748	38.9668	25.1114	20.4982	18.1606	20.1232
XLOC_025095	1	MRC2	NC_027908.1[+]56239047-56305124	MRC2|rna53891	72.1652	40.7211	31.0851	7.09005	6.63839	11.353	14.7381
XLOC_025214	1	C1QTNF1	NC_027908.1[+]72828068-72865177	C1QTNF1|rna54458,C1QTNF1|rna54459,C1QTNF1|rna54460,C1QTNF1|rna54461,C1QTNF1|rna54462	4.59331	41.0339	58.8086	1.27269	1.64831	0.092269	0
XLOC_025249	1	SLC16A3	NC_027908.1[+]76115871-76126667	SLC16A3|rna54654,SLC16A3|rna54655,SLC16A3|rna54656,SLC16A3|rna54657,SLC16A3|rna54658,SLC16A3|rna54659	103.752	66.2209	24.1998	11.3994	0.461847	0.427068	0.91419
XLOC_025438	1	PMP22	NC_027908.1[-]15373235-15409109	PMP22|rna51977,PMP22|rna51978	36.3582	41.6479	53.5893	5.23509	0.252728	0.298593	0.261291
XLOC_025489	1	ALDH3A1	NC_027908.1[-]19531980-19542490	ALDH3A1|rna52198,ALDH3A1|rna52197,ALDH3A1|rna52196,ALDH3A1|rna52195,ALDH3A1|rna52194,ALDH3A1|rna52193,ALDH3A1|rna52192	0.324559	68.3494	95.2932	6.77394	2.5229	0.0863025	0.102221
XLOC_025613	1	SCPEP1	NC_027908.1[-]32665233-32695540	SCPEP1|rna52730,SCPEP1|rna52731	38.9138	68.7055	54.2221	25.0819	17.353	14.5733	18.444
XLOC_025778	1	LOC707129	NC_027908.1[-]47312236-47317229	LOC707129|rna53380	0.358108	152.147	133.006	0.54815	0.907042	0	0
XLOC_025804	1	LOC706570	NC_027908.1[-]48272870-48284566	LOC706570|rna53450	86.8521	33.1737	30.7857	2.12623	2.22098	0	0.0185873
XLOC_025815	1	VAT1	NC_027908.1[-]48882722-48891792	VAT1|rna53523	72.1351	86.0882	97.321	44.1772	23.4448	19.7162	24.2592
XLOC_026290	1	UCHL3	NC_027909.1[+]56788749-56847314	UCHL3|rna55532,UCHL3|rna55533,UCHL3|rna55534	87.7725	90.8224	64.1422	49.8736	45.9625	44.9844	41.9232
XLOC_026292	1	LMO7	NC_027909.1[+]56880775-57101278	LMO7|rna55537,LMO7|rna55538,LMO7|rna55539,LMO7|rna55540,LMO7|rna55541,LMO7|rna55542,LMO7|rna55543,LMO7|rna55544,LMO7|rna55545,LMO7|rna55546,LMO7|rna55547,LMO7|rna55548,LMO7|rna55549,LMO7|rna55550,LMO7|rna55551,LMO7|rna55552,LMO7|rna55553,LMO7|rna55554,LMO7|rna55555,LMO7|rna55556	115.535	65.2631	54.884	1.17336	0.406629	0.379118	0.452244
XLOC_026299	1	LOC697214	NC_027909.1[+]59006541-59006999	LOC697214|rna55602	69.6594	20.3471	16.4302	82.1292	26.4134	36.2688	14.2975
XLOC_026355	1	ITGBL1	NC_027909.1[+]83157314-83405670	ITGBL1|rna55807,ITGBL1|rna55806	79.7593	57.7083	38.5637	0.0668706	0	0	0.0513898
XLOC_026478	1	HSPH1	NC_027909.1[-]10687321-10714192	HSPH1|rna54948,HSPH1|rna54947	94.499	47.6168	44.8796	40.2948	68.7993	65.2391	31.535
XLOC_026506	1	POSTN	NC_027909.1[-]16998492-17033753	POSTN|rna55083,POSTN|rna55084,POSTN|rna55085,POSTN|rna55086,POSTN|rna55087,POSTN|rna55088,POSTN|rna55089,POSTN|rna55090	69.8808	94.6611	160.684	0.475766	0	0.0552957	0
XLOC_026706	1	TMTC4	NC_027909.1[-]82283929-82354153	TMTC4|rna55798,TMTC4|rna55802,TMTC4|rna55801,TMTC4|rna55800,TMTC4|rna55799	8.2851	27.9395	90.9302	31.4887	18.996	19.0712	19.2228
XLOC_026731	1	COL4A1	NC_027909.1[-]91865346-92019177	COL4A1|rna55884	124.157	85.9708	113.711	45.8723	25.3547	27.8959	26.8209
XLOC_026750	1	GAS6	NC_027909.1[-]95226140-95240430	GAS6|rna56006	101.298	28.8576	34.8849	9.96634	5.69492	5.80842	8.57945
XLOC_026768	1	LOC693475	NC_027910.1[+]4104420-4156103	LOC693475|rna56105,LOC693475|rna56106,LOC693475|rna56107,LOC693475|rna56108,LOC693475|rna56109,LOC693475|rna56110,LOC693475|rna56111,LOC693475|rna56112,LOC693475|rna56113,LOC693475|rna56114,LOC693475|rna56115,LOC693475|rna56116	51.4068	45.4059	39.6538	12.9783	1.14527	0.0880249	0.0077392
XLOC_027152	1	MBD2	NC_027910.1[-]43410025-43484394	MBD2|rna56689,MBD2|rna56690,MBD2|rna56691	89.6097	42.3907	36.9387	20.6593	24.3181	17.1475	18.9866
XLOC_027178	1	LOC106994535	NC_027910.1[-]50242297-50242749	LOC106994535|rna56839	0	270.272	158.643	1.75046	0.264006	0	0
XLOC_027436	1	CNN1	NC_027911.1[+]11581580-11593181	CNN1|rna57911	81.1848	0.153532	0	0	0.113319	0.770986	0.101463
XLOC_027740	1	SPINT2	NC_027911.1[+]33980524-34014274	SPINT2|rna59057	135.874	28.3714	28.6312	37.0518	32.582	32.2879	43.2623
XLOC_027797	1	AXL	NC_027911.1[+]37048805-37101142	AXL|rna59299	126.908	17.4637	17.155	2.90092	4.65792	3.10112	2.97005
XLOC_027871	1	VASP	NC_027911.1[+]40836977-40859928	VASP|rna59617,VASP|rna59618,VASP|rna59619	75.2606	38.97	24.7934	10.0639	10.0379	10.4669	9.06339
XLOC_027896	1	EHD2	NC_027911.1[+]43117934-43140847	EHD2|rna59752	151.278	93.9711	89.2259	2.09024	1.06884	0.0620171	0.206206
XLOC_027919	1	PPP1R15A	NC_027911.1[+]44277595-44281662	PPP1R15A|rna59868,PPP1R15A|rna59869,PPP1R15A|rna59870	119.904	45.6106	34.987	22.339	13.4662	12.3239	11.562
XLOC_027920	1	NUCB1	NC_027911.1[+]44302988-44327451	NUCB1|rna59881,NUCB1|rna59882	93.4376	72.0352	90.3137	48.3301	29.9465	26.925	32.5603
XLOC_027938	1	FCGRT	NC_027911.1[+]44907384-44924029	FCGRT|rna59974	31.6708	38.4657	99.5773	6.12593	4.18893	4.51703	5.93459
XLOC_027939	1	RCN3	NC_027911.1[+]44925640-44938951	RCN3|rna59975	84.3807	46.6938	23.9562	9.86952	4.80074	2.07397	4.35981
XLOC_028055	1	MYADM	NC_027911.1[+]49209325-49219929	MYADM|rna60434,MYADM|rna60435	72.1647	21.5561	19.8494	6.85932	3.56286	2.27557	0.730222
XLOC_028199	1	AES	NC_027911.1[-]2990166-2998535	AES|rna57281	102.651	88.3265	112.1	35.6222	16.6145	28.8127	23.5372
XLOC_028333	1	TMED1	NC_027911.1[-]10870226-10874066	TMED1|rna57828	74.9733	14.4695	22.9473	15.8248	17.9468	14.9858	12.1678
XLOC_028393	1	DDX39A	NC_027911.1[-]14426327-14436935	DDX39A|rna58127,DDX39A|rna58126,DDX39A|rna58125,DDX39A|rna58124,DDX39A|rna58128	136.536	44.5057	36.9249	40.8888	62.2139	49.8687	48.37
XLOC_028599	1	YIF1B	NC_027911.1[-]34029079-34041410	YIF1B|rna59064,YIF1B|rna59063,YIF1B|rna59062,YIF1B|rna59061,YIF1B|rna59060,YIF1B|rna59059,YIF1B|rna59065	69.0505	63.2683	43.0604	30.6264	20.4927	20.966	25.0939
XLOC_028657	1	LOC106992315	NC_027911.1[-]37199399-37210631	LOC106992315|rna59309	147.989	77.2881	34.9358	5.93586	1.28133	1.91897	2.50059
XLOC_028667	1	RABAC1	NC_027911.1[-]37748968-37751632	RABAC1|rna59370	111.2	85.3922	77.3634	35.6775	27.9506	21.7713	32.9042
XLOC_028850	1	ETFB	NC_027911.1[-]46599338-46630717	ETFB|rna60165,ETFB|rna60166	69.2416	84.973	77.4845	47.516	32.5063	25.6499	35.7907
XLOC_029124	1	VASN	NC_027912.1[+]4352103-4363734	VASN|rna61297,VASN|rna61298	70.9883	13.7964	11.438	0.772107	0.650102	0.639192	0.735098
XLOC_029184	1	LOC714226	NC_027912.1[+]16033630-16096648	LOC714226|rna61587,LOC714226|rna61588,LOC714226|rna61589	59.5437	90.171	65.081	35.5667	39.3181	31.2965	27.0493
XLOC_029243	1	IL4R	NC_027912.1[+]26104987-26155359	IL4R|rna61785,IL4R|rna61786	65.3699	23.3582	22.9527	9.97351	4.74419	4.06724	3.79545
XLOC_029255	1	NUPR1	NC_027912.1[+]27660528-27662122	NUPR1|rna61892	95.6925	13.7385	28.4463	0	0.223296	0.286621	0.199287
XLOC_029261	1	MYLPF	NC_027912.1[+]27973335-27976563	MYLPF|rna61909	89.2748	9.07705	0.515424	0.214444	0	0	0.121721
XLOC_029270	1	MVP	NC_027912.1[+]28216624-28244220	MVP|rna61931	100.403	86.3555	70.9929	12.8088	7.0366	5.43635	3.38858
XLOC_029373	1	LOC106992279,MT1M	NC_027912.1[+]40764727-40772403	LOC106992279|rna62241,LOC106992279|rna62242,MT1M|rna62243,MT1M|rna62244	116.865	18.2593	18.1703	28.2562	33.831	16.6024	11.0251
XLOC_029537	1	CDH13	NC_027912.1[+]67329110-68495568	CDH13|rna62941,CDH13|rna62942	72.9353	48.3189	52.7038	5.08617	6.22899	2.32206	0.459877
XLOC_029953	1	CDH11	NC_027912.1[-]49335622-49517072	CDH11|rna62425,CDH11|rna62424,CDH11|rna62423,CDH11|rna62426	117.079	95.9909	78.3578	29.0595	12.4432	15.1604	4.38465
XLOC_029974	1	ATP6V0D1	NC_027912.1[-]51716884-51761407	ATP6V0D1|rna62531	58.7824	82.4201	78.7418	33.9167	25.1966	21.6507	17.2387
XLOC_030111	1	LOC696748	NC_027912.1[-]73462879-73470533	LOC696748|rna63090	83.8855	90.0117	184.821	10.3115	8.26926	1.45252	4.28464
XLOC_030223	1	SAT1	NC_027913.1[+]23184163-23187231	SAT1|rna63518	66.3283	63.2662	62.935	43.5788	18.9328	14.9433	16.6623
XLOC_030281	1	ATP6AP2	NC_027913.1[+]40479637-40505787	ATP6AP2|rna63653	65.9185	93.7808	75.5525	40.668	32.025	31.8901	31.3623
XLOC_030658	1	LOC709254	NC_027913.1[+]109538096-109538943	LOC709254|rna64864	97.2761	64.6911	58.3527	38.8542	44.3356	46.7979	38.7891
XLOC_030734	1	HPRT1	NC_027913.1[+]128428422-128471358	HPRT1|rna65123	64.6067	84.25	51.9034	46.5531	39.3348	26.2015	23.9853
XLOC_030834	1	BGN	NC_027913.1[+]146961475-146976043	BGN|rna65539	55.2951	1.18118	0.419235	0.216412	0.502925	0	0.0375459
XLOC_030851	1	ATP6AP1	NC_027913.1[+]147800863-147808751	ATP6AP1|rna65623	59.105	69.1124	98.5666	40.2162	28.9952	30.3914	30.1553
XLOC_030887	1	MXRA5	NC_027913.1[-]2368298-2402166	MXRA5|rna63246	60.8488	31.7331	43.7846	0.428676	0.178426	0.0372111	0.0651655
XLOC_030989	1	TMEM47	NC_027913.1[-]34528800-34559302	TMEM47|rna63613	102.494	51.4948	61.8222	27.7901	33.4703	26.2068	15.7829
XLOC_031000	1	SRPX	NC_027913.1[-]37919095-37994423	SRPX|rna63631,SRPX|rna63630	74.6702	42.5293	44.9445	20.2296	16.4836	15.5143	13.9417
XLOC_031388	1	LAMP2	NC_027913.1[-]114127599-114170175	LAMP2|rna64947,LAMP2|rna64948,LAMP2|rna64949	59.6117	74.3127	91.0844	35.0057	25.3912	22.9336	24.3107
XLOC_031443	1	GPC3	NC_027913.1[-]127503472-127968590	GPC3|rna65101,GPC3|rna65100,GPC3|rna65099	2.92019	49.1221	70.2085	49.1181	38.2419	22.3255	10.9523
XLOC_031575	1	G6PD	NC_027913.1[-]147900316-147917013	G6PD|rna65644,G6PD|rna65643,G6PD|rna65642,G6PD|rna65645,G6PD|rna65648,G6PD|rna65647,G6PD|rna65646	103.36	82.9626	52.1735	25.238	37.3266	28.7725	26.6446
XLOC_032527	1	LOC106995967	NW_014920492.1[+]703-1181	LOC106995967|rna66565	16.1431	72.2741	83.3189	14.3466	3.42472	1.03563	0.937515
XLOC_033446	1	LOC106996566	NW_015049319.1[-]38-635	LOC106996566|gene33908	0	78.5144	47.1111	1.67311	0.352545	0	0
XLOC_000215	2	CLIC4	NC_027893.1[+]23570905-23667937	CLIC4|rna918,CLIC4|rna919	401.391	143.189	114.805	69.6495	84.4919	95.9794	87.7382
XLOC_000607	2	CYR61	NC_027893.1[+]85820947-85823913	CYR61|rna2801	411.429	51.2694	23.0052	3.51029	13.6875	13.1399	3.19744
XLOC_000776	2	OLFML3	NC_027893.1[+]115026834-115029599	OLFML3|rna3425	246.981	130.694	128.58	4.44003	9.71739	8.58126	6.83696
XLOC_000786	2	ATP1A1	NC_027893.1[+]117446416-117478024	ATP1A1|rna3465,ATP1A1|rna3466	316.085	142.472	109.189	93.1659	99.7546	74.839	79.1143
XLOC_001038	2	PEA15	NC_027893.1[+]134939189-134949654	PEA15|rna4502,PEA15|rna4503	184.841	63.6793	44.8063	52.6002	64.0635	61.8338	57.1285
XLOC_001078	2	UAP1	NC_027893.1[+]137344680-137383813	UAP1|rna4658,UAP1|rna4659,UAP1|rna4660,UAP1|rna4661,UAP1|rna4662	348.942	63.2969	46.0373	37.1789	38.5044	34.0864	34.6108
XLOC_001277	2	CSRP1	NC_027893.1[+]165220670-165284307	CSRP1|rna5489,CSRP1|rna5490,CSRP1|rna5491,CSRP1|rna5492	435.814	88.8816	66.4157	21.1974	34.5831	44.6625	32.0614
XLOC_001330	2	ARPC5	NC_027893.1[+]183672318-183681984	ARPC5|rna5714	237.693	141.203	120.111	43.4547	41.2077	41.9	35.8085
XLOC_001753	2	ID3	NC_027893.1[-]22350810-22352729	ID3|rna848	265.769	17.3184	62.2279	64.5023	26.1924	17.9858	24.3014
XLOC_001948	2	ELOVL1	NC_027893.1[-]42852086-42856695	ELOVL1|rna1823,ELOVL1|rna1827,ELOVL1|rna1824,ELOVL1|rna1825,ELOVL1|rna1826,ELOVL1|rna1828	171.554	96.0306	113.537	29.2013	19.4541	11.9553	10.4399
XLOC_002664	2	CAPN2	NC_027893.1[-]142499657-142560572	CAPN2|rna4813	152.751	139.786	117.307	27.2996	30.6097	30.2854	30.2077
XLOC_003040	2	NID1	NC_027893.1[-]212253387-212348439	NID1|rna6345	254.922	117.409	125.621	32.8721	22.0706	10.7936	24.2351
XLOC_003192	2	ALCAM	NC_027894.1[+]26336135-26543842	ALCAM|rna6851,ALCAM|rna6852,ALCAM|rna6853	137.461	178.752	140.96	8.43585	5.72894	1.25439	1.07231
XLOC_004140	2	CCDC80	NC_027894.1[-]33715520-33752237	CCDC80|rna6974,CCDC80|rna6973,CCDC80|rna6972,CCDC80|rna6971	417.585	67.3405	34.8302	7.31194	12.9267	2.6747	3.59016
XLOC_004170	2	FSTL1	NC_027894.1[-]41575773-41632542	FSTL1|rna7116,MIR198|rna7117	342.325	219.923	190.39	67.2537	73.534	78.6526	74.7979
XLOC_004255	2	LOC100427851	NC_027894.1[-]54366246-54367120	LOC100427851|rna7501	246.991	63.2707	93.903	57.7138	63.3784	59.3814	43.8992
XLOC_004354	2	FLNB	NC_027894.1[-]83971946-84140505	FLNB|rna7969,FLNB|rna7968,FLNB|rna7970,FLNB|rna7971,FLNB|rna7972	140.47	212.3	125.689	15.9387	12.8564	12.1572	11.971
XLOC_005539	2	ARPC1B	NC_027895.1[+]124816721-124836904	ARPC1B|rna12995	269.539	157.141	172.252	47.8861	34.2633	23.5505	23.0123
XLOC_005687	2	FLNC,LOC106997639	NC_027895.1[+]154875717-154904774	FLNC|rna13678,FLNC|rna13677,LOC106997639|rna13679	252.364	39.5498	20.5787	15.1236	28.0223	28.6366	33.3432
XLOC_005727	2	LOC721151	NC_027895.1[+]160750117-160763581	LOC721151|rna13810	313.998	113.433	176.094	130.977	10.5161	0	0.0399833
XLOC_005731	2	CALD1	NC_027895.1[+]161025226-161264798	CALD1|rna13819,CALD1|rna13820,CALD1|rna13821,CALD1|rna13822,CALD1|rna13823,CALD1|rna13824,CALD1|rna13825,CALD1|rna13826,CALD1|rna13827,CALD1|rna13828,CALD1|rna13829,CALD1|rna13830,CALD1|rna13831	251.815	101.531	59.1788	38.9679	35.8038	39.1043	31.1629
XLOC_005862	2	ZYX	NC_027895.1[+]169981394-169991391	ZYX|rna14065	185.329	66.2066	48.1461	17.3041	15.4392	14.8845	11.9064
XLOC_005953	2	COL6A2	NC_027895.1[-]637768-676303	COL6A2|rna10719,COL6A2|rna10720	236.592	125.284	255.046	3.14337	1.09536	0.36366	0.427844
XLOC_006175	2	HSPB1	NC_027895.1[-]41104207-41105909	HSPB1|rna11562	312.261	64.8018	37.7216	96.3256	59.4567	44.8088	51.9837
XLOC_006344	2	FKBP9	NC_027895.1[-]75079649-75129691	FKBP9|rna12180	170.369	98.3152	114.972	36.9255	32.0698	31.1635	29.0604
XLOC_006399	2	GPNMB	NC_027895.1[-]85001025-85074440	GPNMB|rna12404,GPNMB|rna12402,GPNMB|rna12403,GPNMB|rna12400,GPNMB|rna12401,GPNMB|rna12405	285.551	83.8736	185.164	0.533747	0.251838	0	0
XLOC_006486	2	LOC707726	NC_027895.1[-]108839631-108841983	LOC707726|gene6096	222.603	100.681	65.0268	50.3807	52.5508	47.4239	48.2131
XLOC_007555	2	EZR,LOC106998064	NC_027896.1[+]107131689-107191688	LOC106998064|rna16940,LOC106998064|rna16939,EZR|rna16941,EZR|rna16942	205.208	57.8186	41.9732	47.8078	64.0531	61.0326	49.2107
XLOC_007762	2	CD164	NC_027896.1[+]158558626-158575293	CD164|rna17723,CD164|rna17724,CD164|rna17725,CD164|rna17726	158.83	116.912	132.108	51.7298	34.975	19.0757	17.4364
XLOC_007835	2	SERPINB6	NC_027896.1[-]2869325-2898672	SERPINB6|rna14470,SERPINB6|rna14469,SERPINB6|rna14468,SERPINB6|rna14467,SERPINB6|rna14466,SERPINB6|rna14465,SERPINB6|rna14471	109.739	177.295	145.698	14.256	4.82798	4.78958	2.57558
XLOC_008547	2	RAB32	NC_027896.1[-]120137260-120152222	RAB32|rna17109	123.655	200.18	106.374	16.5925	2.0388	0.124749	0.0294245
XLOC_009509	2	WDR1	NC_027897.1[-]9443704-9487759	WDR1|rna18271	239.653	112.932	100.633	54.7357	53.5836	48.4586	47.6208
XLOC_010646	2	TGFBI	NC_027898.1[+]133739409-133773681	TGFBI|rna22536,TGFBI|rna22537	334.082	296.09	104.197	0.785563	0.201124	0.251251	0.0119492
XLOC_010889	2	TMED9	NC_027898.1[+]176257974-176262116	TMED9|rna23486	259.177	129.93	116.186	51.6192	54.8375	50.9209	47.0627
XLOC_011348	2	PPIC	NC_027898.1[-]120459030-120474780	PPIC|rna22255	147.181	108.148	134.478	45.6471	15.5009	8.00942	7.86454
XLOC_011507	2	ANXA6	NC_027898.1[-]149190243-149249640	ANXA6|rna23074,ANXA6|rna23072,ANXA6|rna23073	182.141	123.837	81.1844	58.5615	36.1511	36.6107	40.2877
XLOC_012023	2	CEMIP	NC_027899.1[+]58342847-58514747	CEMIP|rna25361,CEMIP|rna25362	335.382	14.9172	6.75116	0.041557	0.0224151	0.08418	0.0241114
XLOC_012241	2	MMP14	NC_027899.1[+]84164729-84176617	MMP14|rna25989	118.112	164.376	197.326	4.09259	1.42046	1.69553	4.17852
XLOC_012729	2	CRIP1	NC_027899.1[+]167860355-167861841	CRIP1|rna28053	181.842	137.636	108.728	2.09572	0.625642	0	0.278366
XLOC_012960	2	FBN1	NC_027899.1[-]24728654-24967095	FBN1|rna24418,FBN1|rna24417,FBN1|rna24416,FBN1|rna24419,FBN1|rna24420	248.041	104.23	73.9875	10.3796	9.9622	10.7013	12.3766
XLOC_013588	2	ACTN1	NC_027899.1[-]131033927-131141942	ACTN1|rna26957,ACTN1|rna26958,ACTN1|rna26956	289.775	96.9444	60.6013	37.8613	51.0238	49.9012	42.4495
XLOC_014653	2	TRAM1	NC_027900.1[-]68800026-68833002	TRAM1|rna29284	205.934	148.544	111.844	60.3623	58.1312	46.9295	42.984
XLOC_015888	2	VCL	NC_027901.1[-]58244939-58371466	VCL|rna31711,VCL|rna31710,VCL|rna31713,VCL|rna31712	369.785	128.853	118.962	57.5752	44.7501	42.0657	33.7804
XLOC_015980	2	DKK1	NC_027901.1[-]80493424-80496782	DKK1|rna32191	314.724	92.257	24.6285	0.676535	0.0594562	0.149671	0.0354967
XLOC_017144	2	MYL9	NC_027902.1[-]27538410-27546447	MYL9|rna34201	243.512	35.9232	5.23649	0.604999	1.10085	0.245617	0.115891
XLOC_017206	2	ID1	NC_027902.1[-]32470501-32471615	ID1|rna34482	212.946	11.8988	17.8911	19.2263	6.34294	5.90964	10.4464
XLOC_017207	2	HM13	NC_027902.1[-]32506993-32561889	HM13|rna34483,HM13|rna34484,HM13|rna34485,HM13|rna34486	239.931	117.649	103.699	51.57	48.4948	43.8562	33.6175
XLOC_017430	2	MT1E	NC_027902.1[-]63261359-63261769	MT1E|rna35259	197.357	45.0101	48.1933	49.7784	53.9915	43.7823	9.72321
XLOC_018011	2	KRT7	NC_027903.1[+]50889677-50904411	KRT7|rna37912	228.424	6.00507	1.02442	0	0.0454581	0	0
XLOC_018018	2	LOC700569	NC_027903.1[+]51594264-51598241	LOC700569|rna37950	305.479	39.6523	24.5968	5.28724	5.2316	0.487597	0.253776
XLOC_018212	2	GLIPR1	NC_027903.1[+]74366352-74384785	GLIPR1|rna38616	257.227	77.3217	64.9539	7.10891	3.91623	5.81595	3.47352
XLOC_018851	2	LIMA1	NC_027903.1[-]48461829-48567846	LIMA1|rna37801,LIMA1|rna37800,LIMA1|rna37798,LIMA1|rna37799	201.738	61.062	33.0038	16.4857	9.16379	6.61202	7.08238
XLOC_018897	2	KRT8	NC_027903.1[-]51544644-51552731	KRT8|rna37948	237.785	33.5206	23.4848	12.5874	67.8645	17.4366	7.31845
XLOC_019101	2	LUM	NC_027903.1[-]90785918-90793715	LUM|rna38814	159.338	146.88	183.844	7.86681	1.20697	0.0894853	0.0211886
XLOC_019166	2	CKAP4	NC_027903.1[-]106152745-106162707	CKAP4|rna39137	240.249	100.097	80.964	55.0841	69.6303	68.9086	60.2017
XLOC_019857	2	TWIST2	NC_027904.1[+]121577760-121639920	TWIST2|rna42224,TWIST2|rna42223	190.412	130.021	129.787	4.3979	5.42117	0.41217	0.146165
XLOC_019935	2	ACTR3	NC_027904.1[-]17492388-17566332	ACTR3|rna40176	220.44	120.186	112.508	67.032	62.9683	63.2985	56.391
XLOC_020117	2	COL5A2	NC_027904.1[-]76436398-76871545	COL5A2|rna41001,COL5A2|rna41000,COL5A2|rna40999,COL5A2|rna40998	282.226	118.92	111.672	3.57357	0.812981	0.557197	1.1928
XLOC_021145	2	RTN4	NC_027905.1[-]55925824-56006879	RTN4|rna43442,RTN4|rna43441,RTN4|rna43440,RTN4|rna43443	346.695	136.134	138.717	98.6822	86.6122	80.2943	93.4039
XLOC_021300	2	CAPG	NC_027905.1[-]87141862-87168146	CAPG|rna44020,CAPG|rna44019,CAPG|rna44018,CAPG|rna44017,CAPG|rna44016,CAPG|rna44021	197.502	132.344	98.1369	5.92768	2.11116	2.62804	5.28145
XLOC_021454	2	LOC106993126	NC_027905.1[-]106544738-106609861	LOC106993126|rna44500	163.196	219.632	176.398	17.047	28.1905	16.3062	7.33643
XLOC_021626	2	PPP1R14B	NC_027906.1[+]10281216-10283573	PPP1R14B|rna45411	218.107	107.532	91.2586	71.0259	77.3215	59.6384	44.2145
XLOC_021661	2	AHNAK	NC_027906.1[+]11767496-11881247	AHNAK|rna45564,AHNAK|rna45563,AHNAK|rna45565,AHNAK|rna45566	219.696	118.44	169.6	27.1771	9.73987	0.677057	0.532096
XLOC_021825	2	CD59	NC_027906.1[+]32180938-32204201	CD59|rna46348,CD59|rna46349	178.991	178.295	154.728	40.0841	16.3225	22.7302	24.6706
XLOC_022263	2	REXO2	NC_027906.1[+]107309006-107328044	REXO2|rna48028,REXO2|rna48029,REXO2|rna48030	195.746	105.117	83.7406	21.8681	28.7935	25.0929	26.3038
XLOC_022463	2	CCND1	NC_027906.1[-]4971319-4984531	CCND1|rna44921	200.402	162.996	152.363	32.2796	68.2416	43.4472	35.2053
XLOC_022772	2	CD44	NC_027906.1[-]30685527-30777522	CD44|rna46299,CD44|rna46300,CD44|rna46297,CD44|rna46298,CD44|rna46301,CD44|rna46302,CD44|rna46303,CD44|rna46304,CD44|rna46305,CD44|rna46306,CD44|rna46307,CD44|rna46308,CD44|rna46309,CD44|rna46310	133.172	174.765	104.017	20.1285	14.2978	0.183799	0.00626011
XLOC_023504	2	TNC	NC_027907.1[+]24257468-24356258	TNC|rna49621,TNC|rna49622,TNC|rna49623,TNC|rna49624,TNC|rna49625,TNC|rna49626,TNC|rna49627,TNC|rna49628,TNC|rna49629,TNC|rna49630,TNC|rna49631	318.796	61.7963	48.2537	26.6819	20.1745	0.0597703	0.0715993
XLOC_023885	2	CTSL	NC_027907.1[+]103925595-103931877	CTSL|rna51131	221.368	138.249	133.358	28.5444	33.9391	32.876	42.6247
XLOC_023977	2	LOC722009	NC_027907.1[-]3490330-3504899	LOC722009|rna48907	207.132	186.237	147.441	6.03178	5.58262	0.186885	0.233415
XLOC_023978	2	LOC722014	NC_027907.1[-]3513123-3650972	LOC722014|rna48908	182.808	170.524	153.973	5.01062	4.58041	0.201348	0.144045
XLOC_024944	2	LASP1	NC_027908.1[+]44620549-44673817	LASP1|rna53169,LASP1|rna53170	203.6	125.462	135.019	31.6659	27.6587	24.7301	21.4076
XLOC_024974	2	IGFBP4	NC_027908.1[+]46268874-46283102	IGFBP4|rna53292	226.617	111.253	67.8631	8.2746	8.75472	7.95468	13.272
XLOC_025308	2	TAX1BP3	NC_027908.1[-]3540262-3545308	TAX1BP3|rna51446	240.224	57.9261	92.8331	27.1945	23.867	23.1929	23.8932
XLOC_025803	2	PTRF	NC_027908.1[-]48269501-48271299	PTRF|rna53449	415.722	147.825	126.292	7.03942	11.057	0	0
XLOC_026018	2	TIMP2	NC_027908.1[-]72670541-72691124	TIMP2|rna54451	327.518	115.849	136.536	3.40328	6.607	8.23409	5.2599
XLOC_026403	2	LAMP1	NC_027909.1[+]94785306-94812391	LAMP1|rna55985,LAMP1|rna55986	265.952	204.741	198.975	88.9822	72.7496	65.4584	59.4542
XLOC_027258	2	CNN2	NC_027911.1[+]794465-809148	CNN2|rna57110,CNN2|rna57111	192.221	57.0699	44.2726	17.7567	23.7993	34.3783	20.725
XLOC_027675	2	FXYD5	NC_027911.1[+]31077015-31096446	FXYD5|rna58744,FXYD5|rna58745,FXYD5|rna58746	180.783	170.404	99.8849	0	0.0464097	0.170583	0
XLOC_027749	2	ACTN4	NC_027911.1[+]34384435-34469186	ACTN4|rna59096,ACTN4|rna59095,ACTN4|rna59093,ACTN4|rna59094,ACTN4|rna59097	194.415	139.196	117.008	52.7619	55.9785	53.6765	45.6166
XLOC_027906	2	EMP3	NC_027911.1[+]43678621-43690019	EMP3|rna59800,EMP3|rna59801,EMP3|rna59802,EMP3|rna59803	235.459	136.958	146.198	8.15009	7.75663	0	2.44117
XLOC_028226	2	MYDGF	NC_027911.1[-]4785882-4797042	MYDGF|rna57390	270.847	109.556	116.526	56.3376	48.2119	46.249	33.6448
XLOC_029695	2	TNFRSF12A	NC_027912.1[-]3905563-3907631	TNFRSF12A|rna61258	272.624	43.3109	20.5928	6.52645	6.63509	2.44724	5.3589
XLOC_030347	2	PLP2	NC_027913.1[+]49404403-49407573	PLP2|rna63907	191.724	122.851	125.953	35.0661	17.2853	0	0.733761
XLOC_032961	2	LOC106996257	NW_014984559.1[+]4-797	LOC106996257|rna66914	392.147	199.389	159.998	77.0049	96.0575	108.135	88.928
XLOC_033177	2	LOC106996388	NW_015014085.1[-]273-465	LOC106996388|rna67107	196.829	31.0578	32.9117	52.5129	45.5606	39.0415	65.2909
XLOC_000363	3	CAP1	NC_027893.1[+]39334123-39368046	CAP1|rna1613,CAP1|rna1616,CAP1|rna1614,CAP1|rna1615,CAP1|rna1617,CAP1|rna1618,CAP1|rna1619,CAP1|rna1620,CAP1|rna1621,CAP1|rna1622	408.975	205.707	161.303	81.9844	83.3269	80.6935	84.6819
XLOC_000984	3	LMNA	NC_027893.1[+]130720255-130746556	LMNA|rna4279,LMNA|rna4281,LMNA|rna4280	566.973	360.752	297.685	55.3659	37.6335	15.0237	15.4827
XLOC_005282	3	IGFBP3	NC_027895.1[+]63011977-63020823	IGFBP3|rna11936,IGFBP3|rna11937	849.974	49.1682	47.3089	1.88899	0.443594	0.371416	0.0127177
XLOC_005642	3	CAV1	NC_027895.1[+]142080172-142115785	CAV1|rna13503,CAV1|rna13504	983.608	144.552	104.469	1.81159	20.0441	45.3302	9.48089
XLOC_005684	3	CALU	NC_027895.1[+]154781003-154814313	CALU|rna13666,CALU|rna13667	494.709	202.161	183.808	74.5594	93.2124	86.0756	84.4677
XLOC_009910	3	ANXA5	NC_027897.1[-]120536362-120566795	ANXA5|rna19901	734.524	360.865	367.311	134.275	135.481	119.278	141.522
XLOC_010013	3	SFRP2	NC_027897.1[-]153696531-153705145	SFRP2|rna20287	946.694	152.778	59.9927	48.981	41.2462	55.2052	40.2196
XLOC_011715	3	GREM1	NC_027899.1[+]8562698-8579741	GREM1|rna23896,GREM1|rna23897	534.259	3.81447	4.79781	0.0983708	0.302141	0.119588	0.00712576
XLOC_011740	3	THBS1	NC_027899.1[+]15889415-15906828	THBS1|rna24006	518.044	40.8163	25.2208	6.44214	14.5845	20.8123	1.87798
XLOC_011885	3	TPM1	NC_027899.1[+]39639143-39668434	TPM1|rna24713,TPM1|rna24714,TPM1|rna24715,TPM1|rna24716,TPM1|rna24717,TPM1|rna24720,TPM1|rna24718,TPM1|rna24719,TPM1|rna24723,TPM1|rna24722,TPM1|rna24721,TPM1|rna24724,TPM1|rna24731,TPM1|rna24732,TPM1|rna24729,TPM1|rna24730,TPM1|rna24727,TPM1|rna24728,TPM1|rna24725,TPM1|rna24726	1374.19	104.372	56.6206	36.9894	127.089	179.164	29.2386
XLOC_012390	3	LGALS3	NC_027899.1[+]117096084-117112286	LGALS3|rna26631,LGALS3|rna26632	527.536	296.507	307.384	29.9049	39.1989	3.45517	2.2867
XLOC_013996	3	SFRP1	NC_027900.1[+]43465984-43509612	SFRP1|rna28974	471.449	56.0749	94.1428	11.149	42.9374	72.468	99.3794
XLOC_014112	3	LGALS1P	NC_027900.1[+]74645870-74646415	LGALS1P|gene14587	585.266	359.004	292.434	60.5874	23.7065	4.81249	5.23444
XLOC_015755	3	ITGB1	NC_027901.1[-]33126516-33186009	ITGB1|rna31086,ITGB1|rna31085,ITGB1|rna31084,ITGB1|rna31082,ITGB1|rna31083	834.028	349.148	381.784	94.2665	98.488	100.439	82.2087
XLOC_015997	3	ACTA2	NC_027901.1[-]84116169-84133391	ACTA2|rna32247	568.526	4.50394	1.24826	45.745	10.6538	1.94453	0.783299
XLOC_016005	3	ANKRD1	NC_027901.1[-]86153182-86162348	ANKRD1|rna32289	509.543	13.8437	0.548312	0.226565	0.0913001	0.206735	0
XLOC_016543	3	DSTN	NC_027902.1[+]50744498-50779166	DSTN|rna34854	711.053	401.066	282.78	200.414	190.741	185.555	145.685
XLOC_017545	3	LOC703057	NC_027902.1[-]77625248-77627653	LOC703057|rna35803	444.547	236.949	180.837	90.5622	108.054	117.512	92.019
XLOC_017551	3	MYH9	NC_027902.1[-]78175423-78283565	MYH9|rna35855,MYH9|rna35857,MYH9|rna35856	477.164	123.375	92.6508	31.2812	35.5537	31.8332	19.7967
XLOC_017730	3	CD9	NC_027903.1[+]6415546-6453729	CD9|rna36656	787.7	222.39	181.976	63.4983	43.6849	16.5472	16.1974
XLOC_019719	3	ARPC2	NC_027904.1[+]100310341-100347116	ARPC2|rna41565,ARPC2|rna41566,ARPC2|rna41567	618.662	416.984	381.622	224.848	165.189	137.184	141.31
XLOC_020593	3	SERPINE1	NC_027905.1[+]55429924-55442625	SERPINE1|rna43434	998.137	39.0052	15.1193	0.199181	0.418259	0.363289	0.0480485
XLOC_020633	3	UGP2	NC_027905.1[+]64706430-64760922	UGP2|rna43606,UGP2|rna43607,UGP2|rna43608,UGP2|rna43609,UGP2|rna43610,UGP2|rna43611,UGP2|rna43612	564.761	56.4848	44.371	22.642	23.6491	26.1883	27.5435
XLOC_022275	3	TAGLN	NC_027906.1[+]110029887-110035573	TAGLN|rna48067	1267.03	123.487	16.3231	2.19472	61.2935	85.2971	0.826137
XLOC_023651	3	TPM2	NC_027907.1[+]48566250-48576141	TPM2|rna50252,TPM2|rna50253,TPM2|rna50251,TPM2|rna50255,TPM2|rna50254,TPM2|rna50256	772.476	98.1904	59.2459	44.4288	60.634	164.247	28.931
XLOC_023835	3	ANXA1	NC_027907.1[+]89353791-89373208	ANXA1|rna50957	755.416	374.968	321.889	53.9167	40.6743	1.66614	0.10955
XLOC_027022	3	MYL12A	NC_027910.1[-]6237629-6246163	MYL12A|rna56146,MYL12A|rna56145	472.749	167.516	136.258	70.7541	64.7529	56.1147	61.1021
XLOC_027514	3	TPM4	NC_027911.1[+]15997689-16037997	TPM4|rna58223,TPM4|rna58224,TPM4|rna58226,TPM4|rna58225,TPM4|rna58227	610.421	310.46	240.596	118.006	146.706	151.546	126.587
XLOC_029371	3	MT2A	NC_027912.1[+]40748858-40749757	MT2A|rna62239	766.652	202.914	125.059	29.783	70.8764	7.68827	1.87932
XLOC_030419	3	MSN	NC_027913.1[+]59897460-59972844	MSN|rna64184,MSN|rna64185	471.432	212.506	164.299	106.525	102.603	110.351	107.95
XLOC_030706	3	LOC699053	NC_027913.1[+]118831314-118832098	LOC699053|rna65007	539.688	101.85	101.663	82.4752	97.9327	96.6562	73.368
XLOC_030848	3	FLNA	NC_027913.1[+]147730824-147757036	FLNA|rna65607,FLNA|rna65608	431.28	145.409	138.278	88.1814	101.93	134.063	104.801
XLOC_000201	4	KDM1A	NC_027893.1[+]21782072-21848068	KDM1A|rna820,KDM1A|rna821	52.8771	61.7452	52.2673	80.8537	93.8721	102.101	105.574
XLOC_000236	4	LIN28A	NC_027893.1[+]25231700-25247584	LIN28A|rna1014	0.164098	0	0.26075	49.6728	265.332	282.418	270.814
XLOC_000244	4	NUDC	NC_027893.1[+]25774488-25780545	NUDC|rna1046	121.818	103.732	71.4156	86.7661	121.336	120.867	88.4231
XLOC_000337	4	THRAP3	NC_027893.1[+]35403970-35509611	THRAP3|rna1498,THRAP3|rna1499,THRAP3|rna1500	101.285	62.6879	75.6916	99.9257	118.59	123.731	120.53
XLOC_000391	4	PPIH	NC_027893.1[+]41998263-42017037	PPIH|rna1760,PPIH|rna1761,PPIH|rna1762,PPIH|rna1763,PPIH|rna1764	93.0311	58.4038	51.3805	95.1174	129.101	108.037	111.81
XLOC_001094	4	GUK1	NC_027893.1[+]139142077-139150133	GUK1|rna4710,GUK1|rna4711,GUK1|rna4712,GUK1|rna4713,GUK1|rna4714,GUK1|rna4715,GUK1|rna4716	44.744	117.152	93.8848	105.479	90.7823	86.3575	113.186
XLOC_001103	4	PARP1	NC_027893.1[+]139863133-139910422	PARP1|rna4742	65.3525	83.6489	83.0538	121.97	153.291	166.664	172.583
XLOC_001117	4	LBR	NC_027893.1[+]140873558-140900707	LBR|rna4786	36.0332	35.4824	37.7604	90.1667	108.576	130.61	117.365
XLOC_001157	4	EPRS	NC_027893.1[+]146331591-146415967	EPRS|rna4898,EPRS|rna4899	118.09	77.7298	63.4428	73.0121	105.987	106.516	108.059
XLOC_001225	4	NUCKS1	NC_027893.1[+]160829547-160865303	NUCKS1|rna5206,NUCKS1|rna5207	97.8574	64.6394	78.8056	139.36	149.59	152.063	146.379
XLOC_001854	4	YARS	NC_027893.1[-]31856521-31900779	YARS|rna1339,YARS|rna1338,YARS|rna1340	126.937	92.011	69.2561	84.6787	118.08	104.328	113.423
XLOC_002041	4	DHCR24	NC_027893.1[-]54521416-54557655	DHCR24|rna2273	47.3469	85.7206	81.2576	144.886	172.243	169.003	150.669
XLOC_002121	4	FUBP1	NC_027893.1[-]77994076-78033835	FUBP1|rna2681,FUBP1|rna2669,FUBP1|rna2670,FUBP1|rna2671,FUBP1|rna2672,FUBP1|rna2673,FUBP1|rna2674,FUBP1|rna2675,FUBP1|rna2676,FUBP1|rna2677,FUBP1|rna2678,FUBP1|rna2679,FUBP1|rna2680,FUBP1|rna2668,FUBP1|rna2667,FUBP1|rna2665,FUBP1|rna2666,FUBP1|rna2662,FUBP1|rna2663,FUBP1|rna2664	67.1194	57.813	68.2645	109.334	124.843	142.795	140.665
XLOC_002290	4	SLC16A1	NC_027893.1[-]113893769-113937484	SLC16A1|rna3381,SLC16A1|rna3382,SLC16A1|rna3383	57.5294	51.8994	60.0611	86.7556	119.249	114.095	97.1504
XLOC_002346	4	TXNIP	NC_027893.1[-]121626679-121630848	TXNIP|rna3554	10.6393	94.4807	113.394	127.019	87.49	86.4143	99.1114
XLOC_002413	4	ANP32E	NC_027893.1[-]124586672-124599559	ANP32E|rna3724	93.2052	87.2282	66.4641	115.235	168.842	155.439	145.265
XLOC_002863	4	C1H1orf21	NC_027893.1[-]182628685-182876415	C1H1orf21|rna5701	48.649	32.3618	17.9342	25.7717	77.3927	120.508	212.692
XLOC_003034	4	TOMM20	NC_027893.1[-]211395955-211414712	TOMM20|rna6319	80.7281	123.458	115.707	127.934	152.651	139.556	117.417
XLOC_003480	4	NT5DC2	NC_027894.1[+]89667497-89676825	NT5DC2|rna8152	110.95	66.1009	46.6606	38.2591	55.9662	104.159	108.226
XLOC_003570	4	SMARCC1	NC_027894.1[+]94730907-94928213	SMARCC1|rna8579,SMARCC1|rna8580	69.4048	59.3947	69.1508	116.998	152.711	165.422	154.168
XLOC_003682	4	DNAJC19	NC_027894.1[+]112136059-112141119	DNAJC19|rna9145	72.1617	60.0529	55.0093	91.7601	98.1064	102.149	103.077
XLOC_003690	4	LOC106996980	NC_027894.1[+]113686532-113695087	LOC106996980|rna9186	36.345	29.3013	35.1931	105.71	118.903	111.92	117.22
XLOC_004148	4	NAA50	NC_027894.1[-]34748723-34775842	NAA50|rna7012,NAA50|rna7011,NAA50|rna7010,NAA50|rna7013	108.126	73.8385	61.5695	87.7946	117.264	112.673	91.0335
XLOC_004218	4	RUVBL1	NC_027894.1[-]49176532-49219552	RUVBL1|rna7333,RUVBL1|rna7334	90.9861	123.932	87.4117	116.679	130.172	137.722	146.284
XLOC_004230	4	H1FX	NC_027894.1[-]50554613-50555821	H1FX|rna7372	78.6895	101.256	58.94	108.566	100.668	116.657	132.845
XLOC_004578	4	SOX2	NC_027894.1[-]111229904-111445753	SOX2|rna9134,SOX2|rna9136,SOX2|rna9135,SOX2|rna9137,SOX2|rna9138,SOX2|rna9140,SOX2|rna9139,SOX2|rna9142,SOX2|rna9141,SOX2|rna9143	0.0287797	65.4052	101.69	107.414	97.7328	80.7737	87.8548
XLOC_005015	4	PSMG1	NC_027895.1[+]7522699-7531160	PSMG1|rna10956	82.0752	66.7481	51.7173	79.0522	97.6663	109.848	97.4643
XLOC_005199	4	GTF2I	NC_027895.1[+]42567842-42685205	GTF2I|rna11625,GTF2I|rna11626,GTF2I|rna11627,GTF2I|rna11628,GTF2I|rna11629,GTF2I|rna11630,GTF2I|rna11632,GTF2I|rna11633,GTF2I|rna11631	69.3049	71.2357	104.855	117.728	116.789	133.834	107.578
XLOC_005250	4	LOC715687	NC_027895.1[+]55143370-55196812	LOC715687|rna11801,LOC715687|rna11802,LOC715687|rna11803,LOC715687|rna11804,LOC715687|rna11805,LOC715687|rna11806	55.0649	58.0702	52.3438	100.058	105.478	129.793	97.1237
XLOC_005346	4	LSM5	NC_027895.1[+]75664589-75675196	LSM5|rna12192,LSM5|rna12193,LSM5|rna12194	84.9856	51.2778	38.3897	83.8595	110.322	108.056	120.242
XLOC_005409	4	IGF2BP3	NC_027895.1[+]84758882-84913970	IGF2BP3|rna12398	44.2188	44.233	54.3872	68.9296	89.3493	107.404	125.88
XLOC_006034	4	MRPS6	NC_027895.1[-]12562363-12580022	MRPS6|rna11041	174.333	62.4482	51.4054	78.4497	113.397	112.904	107.167
XLOC_006268	4	LOC715302	NC_027895.1[-]55443033-55448172	LOC715302|rna11817	49.2437	54.9783	50.2882	91.8718	110.758	119.537	95.1368
XLOC_006505	4	LOC703490	NC_027895.1[-]117393262-117416516	LOC703490|rna12816,LOC703490|rna12819,LOC703490|rna12818,LOC703490|rna12817	64.6462	127.634	116.267	181.613	141.51	132.089	115.922
XLOC_006537	4	ASNS	NC_027895.1[-]123260889-123284462	ASNS|rna12958,ASNS|rna12962,ASNS|rna12961,ASNS|rna12960,ASNS|rna12959	75.4463	69.5617	27.9998	48.0719	139.281	115.552	182.829
XLOC_006564	4	MCM7	NC_027895.1[-]125614196-125623078	MCM7|rna13079,MCM7|rna13078	110.421	32.3887	29.7315	102.487	195.544	217.098	188.045
XLOC_007233	4	BRD2	NC_027896.1[+]33797639-33810456	BRD2|rna15618,BRD2|rna15619,BRD2|rna15620,BRD2|rna15621,BRD2|rna15622,BRD2|rna15623,BRD2|rna15624,BRD2|rna15625,BRD2|rna15626	105.482	71.2671	104.316	123.341	122.59	127.433	129.686
XLOC_007647	4	BCLAF1	NC_027896.1[+]131010548-131043167	BCLAF1|rna17283,BCLAF1|rna17282,BCLAF1|rna17281,BCLAF1|rna17279,BCLAF1|rna17280,BCLAF1|rna17285,BCLAF1|rna17284	87.0896	52.0884	64.7151	90.4486	124.611	128.354	99.8679
XLOC_007839	4	LOC708415	NC_027896.1[-]3128150-3131577	LOC708415|rna14490	13.825	71.8737	16.3558	149.28	173.315	194.968	168.308
XLOC_008186	4	NUDT3	NC_027896.1[-]35265931-35266347	NUDT3|rna15713	48.9967	64.9728	104.699	113.353	89.3068	105.704	80.6048
XLOC_008216	4	CCDC167	NC_027896.1[-]38445416-38463336	CCDC167|rna15884,CCDC167|rna15885	40.2827	44.6474	43.4788	73.4902	93.2732	109.814	106.866
XLOC_008305	4	MCM3	NC_027896.1[-]53230169-53251860	MCM3|rna16256,MCM3|rna16257	65.4504	22.53	18.999	84.8341	125.239	119.633	111.988
XLOC_008314	4	GSTA4	NC_027896.1[-]53900359-53916150	GSTA4|rna16284,GSTA4|rna16285	17.2843	70.6584	56.9	118.191	117.864	139.504	153.851
XLOC_008389	4	HMGN3	NC_027896.1[-]77415633-77447892	HMGN3|rna16599,HMGN3|rna16600,HMGN3|rna16601,HMGN3|rna16602,HMGN3|rna16603	49.1653	89.2989	75.4852	87.8335	90.7041	108.493	116.439
XLOC_008417	4	SYNCRIP	NC_027896.1[-]83789982-83826591	SYNCRIP|rna16694,SYNCRIP|rna16698,SYNCRIP|rna16697,SYNCRIP|rna16696,SYNCRIP|rna16695,SYNCRIP|rna16699,SYNCRIP|rna16701,SYNCRIP|rna16700	167.236	94.2092	94.0153	109.415	144.04	138.788	115.417
XLOC_008501	4	GTF2H5	NC_027896.1[-]107775443-107787086	GTF2H5|rna16952,GTF2H5|rna16953	99.7757	69.955	95.829	141.503	134.519	166.586	176.068
XLOC_008688	4	GTF3C6	NC_027896.1[-]156987221-156997528	GTF3C6|rna17682	151.533	69.5247	100.861	108.178	132.272	138.201	106.803
XLOC_008862	4	NCAPG	NC_027897.1[+]17186091-17219504	NCAPG|rna18394,NCAPG|rna18395	120.621	41.477	26.3198	69.2814	98.9398	92.8197	89.5477
XLOC_009002	4	G3BP2	NC_027897.1[+]58828809-58913006	G3BP2|rna19007,G3BP2|rna19008,G3BP2|rna19009,G3BP2|rna19010,G3BP2|rna19011,G3BP2|rna19012,G3BP2|rna19013	98.6903	84.5023	78.6779	78.7812	143.651	153.658	134.261
XLOC_009172	4	PPA2	NC_027897.1[+]104859968-105005007	PPA2|rna19612	72.0837	87.3058	85.8656	133.857	107.217	91.481	84.8905
XLOC_009191	4	GAR1	NC_027897.1[+]108707226-108716821	GAR1|rna19700,GAR1|rna19701,GAR1|rna19702,GAR1|rna19703,GAR1|rna19704	80.9863	77.2474	63.2381	88.2975	122.771	122.979	96.0205
XLOC_009286	4	SMARCA5	NC_027897.1[+]143584266-143625093	SMARCA5|rna20132	89.8387	91.0936	78.7025	106.022	135.681	149.019	138.704
XLOC_009547	4	DHX15	NC_027897.1[-]23915259-23973041	DHX15|rna18449	115.752	84.738	90.4711	109.75	135.096	139.092	121.679
XLOC_009736	4	LOC694743	NC_027897.1[-]78153824-78203359	LOC694743|rna19222	52.4375	59.5686	42.8401	76.5329	109.407	120.73	108.395
XLOC_009912	4	CCNA2	NC_027897.1[-]120688613-120695942	CCNA2|rna19911	119.897	48.6298	30.9133	79.9126	111.355	109.972	95.2204
XLOC_010029	4	PPID	NC_027897.1[-]158659102-158672624	PPID|rna20356	42.0884	71.006	54.7718	81.1452	132.049	134.62	117.882
XLOC_010545	4	LOC698520	NC_027898.1[+]110306641-110307396	LOC698520|rna22148	26.9048	83.0199	54.9833	90.8377	102.089	117.443	110.365
XLOC_010666	4	PAIP2	NC_027898.1[+]137073480-137102900	PAIP2|rna22643,PAIP2|rna22644	98.6051	75.1145	68.3049	130.847	146.742	145.425	145.871
XLOC_011243	4	CETN3	NC_027898.1[-]87299702-87315432	CETN3|rna21849,CETN3|rna21850	73.1509	60.0686	57.2263	84.1288	98.2511	95.2359	135.182
XLOC_011305	4	NREP	NC_027898.1[-]109143412-109172388	NREP|rna22117,NREP|rna22120,NREP|rna22119,NREP|rna22118	102.613	58.8324	54.9525	123.145	128.053	188.659	171.393
XLOC_011452	4	TAF7	NC_027898.1[-]139075704-139077995	TAF7|rna22778	63.6667	66.7266	70.5431	101.766	104.948	123.611	117.041
XLOC_011767	4	NUSAP1	NC_027899.1[+]17695520-17743692	NUSAP1|rna24114,NUSAP1|rna24115,NUSAP1|rna24112,NUSAP1|rna24113,NUSAP1|rna24118,NUSAP1|rna24119,NUSAP1|rna24116,NUSAP1|rna24117,NUSAP1|rna24122,NUSAP1|rna24123,NUSAP1|rna24120,NUSAP1|rna24121	71.7659	33.7339	27.3517	108.756	127.077	143.17	134.404
XLOC_011822	4	DUT	NC_027899.1[+]24655562-24667804	DUT|rna24411,DUT|rna24413,DUT|rna24412,DUT|rna24414,DUT|rna24415	95.2407	76.1248	54.3317	132.934	167.371	175.993	152.723
XLOC_011855	4	TCF12	NC_027899.1[+]33386961-33761966	LOC106999178|rna24589,TCF12|rna24590,TCF12|rna24591,TCF12|rna24592,TCF12|rna24593,TCF12|rna24594,TCF12|rna24595,TCF12|rna24596,TCF12|rna24597,TCF12|rna24598,TCF12|rna24599	36.647	46.1137	53.7381	109.823	97.5954	90.1435	83.9672
XLOC_011905	4	HACD3	NC_027899.1[+]42219923-42269312	HACD3|rna24846,HACD3|rna24847	66.1636	63.8659	54.3605	91.6007	110.24	108.896	101.556
XLOC_012082	4	NGRN	NC_027899.1[+]68319676-68326584	NGRN|rna25595	143.264	75.7917	77.854	91.495	135.293	157.232	133.44
XLOC_012250	4	PABPN1	NC_027899.1[+]84674587-84679331	PABPN1|rna26045	81.4755	60.3028	75.9068	115.726	95.6067	112.749	117.753
XLOC_013048	4	KIAA0101	NC_027899.1[-]40984113-41004534	KIAA0101|rna24800,KIAA0101|rna24801	99.2178	49.5709	29.7313	81.8797	91.6388	100.339	111.735
XLOC_013065	4	IGDCC3	NC_027899.1[-]42007870-42057394	IGDCC3|rna24833,IGDCC3|rna24834	0	0	0.772561	44.4283	111.789	169.068	177.329
XLOC_013226	4	IDH2	NC_027899.1[-]68132268-68149581	IDH2|rna25582,IDH2|rna25583	75.2444	73.3106	82.8423	104.184	121.407	148.193	137.261
XLOC_013351	4	PRMT5	NC_027899.1[-]84255398-84264388	PRMT5|rna25999,PRMT5|rna26000,PRMT5|rna25998,PRMT5|rna26001	52.2589	63.5701	49.0812	80.3287	112.719	112.051	102.797
XLOC_013618	4	PNMA1	NC_027899.1[-]136053723-136056154	PNMA1|rna27113	50.5231	39.0219	45.8202	99.1686	83.1656	98.5235	97.0705
XLOC_014004	4	MCM4	NC_027900.1[+]45477744-45494038	MCM4|rna28989	94.0929	34.5718	28.9449	81.3318	149.114	133.017	128.446
XLOC_014446	4	LOC702875	NC_027900.1[-]17188784-17189312	LOC702875|rna28339	91.1272	114.047	120.264	142.73	119.254	139.548	153.054
XLOC_014486	4	NEFL	NC_027900.1[-]24969929-24975751	NEFL|rna28570	5.54603	121.361	110.686	91.9759	92.5224	112.501	100.299
XLOC_014580	4	PRKDC	NC_027900.1[-]45287699-45476950	PRKDC|rna28985,PRKDC|rna28986,PRKDC|rna28987,PRKDC|rna28988	77.5472	79.9476	72.1279	114.445	136.825	142.75	150.324
XLOC_014824	4	RAD21	NC_027900.1[-]116047547-116076460	RAD21|rna29873,RAD21|rna29872,RAD21|rna29871,RAD21|rna29870	128.684	67.0305	60.8944	105.513	128.651	125.224	126.599
XLOC_015445	4	DPCD	NC_027901.1[+]97252012-97273955	DPCD|rna32711	43.8448	79.8919	69.3112	105.35	96.6795	104.776	120.175
XLOC_015449	4	NOLC1	NC_027901.1[+]97858558-97871024	NOLC1|rna32746,NOLC1|rna32747,NOLC1|rna32748,NOLC1|rna32749	65.4993	72.2462	59.6173	99.5662	148.342	140.347	110.131
XLOC_015561	4	BUB3	NC_027901.1[+]119127663-119138860	BUB3|rna33237,BUB3|rna33238	92.0143	64.2611	61.5855	104.71	131.716	120.901	109.191
XLOC_015868	4	PPIF	NC_027901.1[-]52972372-52979964	PPIF|rna31600	81.4274	52.5685	50.251	124.997	186.668	166.191	123.159
XLOC_015966	4	CDK1	NC_027901.1[-]71944829-71961930	CDK1|rna32121,CDK1|rna32122	85.2527	33.589	26.3865	73.9983	101.007	99.2986	100.832
XLOC_016015	4	FGFBP3	NC_027901.1[-]87127668-87130460	FGFBP3|rna32314	0.746595	7.02215	10.4743	152.487	179.77	175.374	141.945
XLOC_016394	4	RBM39	NC_027902.1[+]28372824-28414250	RBM39|rna34237,RBM39|rna34238,RBM39|rna34239,RBM39|rna34240	102.794	75.9795	96.4326	124.418	123.55	128.006	130.111
XLOC_016557	4	DTD1	NC_027902.1[+]51757069-51930527	DTD1|rna34910,DTD1|rna34911	50.8152	102.511	65.1458	91.9407	101.56	113.167	112.988
XLOC_016727	4	SNRPD3	NC_027902.1[+]66713024-66731201	SNRPD3|rna35441,SNRPD3|rna35442	82.8146	77.2928	67.3118	96.3808	124.324	128.655	119.273
XLOC_016918	4	ATXN10	NC_027902.1[+]87813628-87989061	ATXN10|rna36294	71.0366	59.83	81.296	142.698	152.343	136.981	122.87
XLOC_016968	4	PPDPF	NC_027902.1[-]767833-769204	PPDPF|rna33507	35.3788	94.9775	102.206	88.0128	101.925	134.926	135.804
XLOC_017056	4	CSE1L	NC_027902.1[-]15352404-15401080	CSE1L|rna33818	111.059	63.6086	55.1972	89.6548	129.823	129.921	120.187
XLOC_017112	4	SRSF6	NC_027902.1[-]21037564-21043286	SRSF6|rna34068	83.8961	62.3888	81.4445	112.569	119.965	128.289	136.375
XLOC_017611	4	PHF5A	NC_027902.1[-]83536041-83545485	PHF5A|rna36124,PHF5A|rna36125	90.347	50.0604	51.1585	75.2747	118.484	118.465	94.007
XLOC_017615	4	SNU13	NC_027902.1[-]83750668-83764896	SNU13|rna36143,SNU13|rna36142	82.26	97.3082	72.9164	101.879	136.811	131.677	128.616
XLOC_017707	4	FKBP4	NC_027903.1[+]2925973-2935169	FKBP4|rna36562	84.1966	99.4837	66.2877	119.322	156.875	126.325	169.406
XLOC_018115	4	SHMT2	NC_027903.1[+]56014333-56019945	SHMT2|rna38297,SHMT2|rna38296,SHMT2|rna38298,SHMT2|rna38299,SHMT2|rna38300,SHMT2|rna38301,SHMT2|rna38302,SHMT2|rna38303	73.9149	59.3481	50.8125	79.373	112.573	116.821	131.713
XLOC_018166	4	HMGA2	NC_027903.1[+]64604463-64745037	HMGA2|rna38483,HMGA2|rna38482,HMGA2|rna38481	40.0856	28.1592	28.9831	84.3146	140.508	168.366	121.373
XLOC_018309	4	TMPO	NC_027903.1[+]98334812-98370380	TMPO|rna38949,TMPO|rna38950,TMPO|rna38951,TMPO|rna38952,TMPO|rna38953,TMPO|rna38954	71.9243	43.0994	36.1787	85.1371	105.253	111.067	94.2983
XLOC_018341	4	TXNRD1	NC_027903.1[+]104202675-104270949	TXNRD1|rna39114	122.742	91.1482	66.3125	76.2595	123.276	112.253	86.4336
XLOC_018483	4	ZNF664	NC_027903.1[+]124068312-124108120	ZNF664|rna39737,ZNF664|rna39738,ZNF664|rna39739,ZNF664|rna39740,ZNF664|rna39741,ZNF664|rna39742,ZNF664|rna39743,ZNF664|rna39744,ZNF664|rna39745,ZNF664|rna39746,ZNF664|rna39747	81.9266	99.3842	80.093	135.598	123.331	135.027	123.79
XLOC_018728	4	BCAT1	NC_027903.1[-]25739115-25878625	BCAT1|rna37266,BCAT1|rna37265,BCAT1|rna37264	35.7429	54.7853	42.8359	83.8701	125.591	137.649	148.673
XLOC_018793	4	LOC100430352	NC_027903.1[-]42344048-42345028	LOC100430352|rna37568	96.7959	45.4668	52.9523	68.387	74.2088	114.331	63.7331
XLOC_019054	4	CSRP2	NC_027903.1[-]75743440-75763619	CSRP2|rna38657,CSRP2|rna38656	36.9227	76.8894	117.214	81.176	107.475	147.474	123.395
XLOC_019059	4	LOC694937	NC_027903.1[-]77357639-77358087	LOC694937|rna38667	76.4394	57.7221	56.2229	122.431	61.4614	79.0866	65.5991
XLOC_019121	4	LTA4H	NC_027903.1[-]95849648-95885530	LTA4H|rna38919,LTA4H|rna38920	40.0022	72.11	42.9501	89.186	94.1191	82.7194	88.8803
XLOC_019138	4	LOC700786	NC_027903.1[-]100781691-100784085	LOC700786|rna39018	45.9939	59.699	57.5422	110.305	89.7028	86.1591	108.334
XLOC_019401	4	LOC100430397	NC_027904.1[+]20831921-20832415	LOC100430397|rna40225	83.3073	80.9008	59.2643	99.5024	58.6836	141.403	40.0239
XLOC_019517	4	HAT1	NC_027904.1[+]58926149-58994744	HAT1|rna40740,HAT1|rna40741,HAT1|rna40742	82.1292	48.5555	39.882	73.0071	89.352	91.7869	88.6364
XLOC_019948	4	MCM6	NC_027904.1[-]21342638-21380508	MCM6|rna40254	84.2467	50.473	40.6964	99.6961	154.987	156.952	139.766
XLOC_020037	4	SPC25	NC_027904.1[-]55826307-55857694	SPC25|rna40650,SPC25|rna40651	111.869	40.7186	27.8871	101.272	141.721	162.734	131.648
XLOC_020148	4	PPIL3	NC_027904.1[-]82361568-82379750	PPIL3|rna41154,PPIL3|rna41153,PPIL3|rna41152,PPIL3|rna41155	47.3139	55.1423	73.4912	114.235	82.872	79.5317	90.2884
XLOC_020164	4	SUMO1	NC_027904.1[-]83777002-83813361	SUMO1|rna41232,SUMO1|rna41233,SUMO1|rna41234	142.505	77.5814	75.0908	100.523	101.37	145.733	95.7154
XLOC_020395	4	RRM2	NC_027905.1[+]10118739-10128947	RRM2|rna42517	165.548	55.0285	28.9478	76.1975	161.169	156.843	112.089
XLOC_020411	4	DDX1	NC_027905.1[+]15557895-15595210	DDX1|rna42588	102.138	96.323	91.7935	124.509	154.502	159.575	152.085
XLOC_020823	4	MRPS9	NC_027905.1[+]100487467-100543337	MRPS9|rna44385	88.3139	80.632	99.8297	146.498	106.765	124.158	118.345
XLOC_021030	4	PPM1G	NC_027905.1[-]27677349-27704314	PPM1G|rna42888	108.521	116.112	80.486	95.6328	135.816	147.897	121.714
XLOC_021079	4	SRSF7	NC_027905.1[-]39220545-39229258	SRSF7|rna43146,SRSF7|rna43143,SRSF7|rna43144,SRSF7|rna43145	93.4308	54.5489	64.576	103.349	121.92	131.131	128.29
XLOC_021106	4	LRPPRC	NC_027905.1[-]44600522-44718895	LRPPRC|rna43276	80.4816	115.51	94.6648	156.175	152.732	132.075	129.185
XLOC_021178	4	XPO1	NC_027905.1[-]62329862-62390860	XPO1|rna43565,XPO1|rna43567,XPO1|rna43566	107.043	87.9161	84.1643	143.818	145.238	143.579	148.909
XLOC_021274	4	CKB	NC_027905.1[-]77188705-77190080	CKB|rna43964	10.5316	89.598	69.7751	101.56	104.935	139.961	91.5632
XLOC_021290	4	LOC698801	NC_027905.1[-]85684936-85688272	LOC698801|rna43989	78.2201	62.4394	41.2703	121.202	121.932	134.946	136.038
XLOC_021380	4	SNRNP200	NC_027905.1[-]92068697-92098976	SNRNP200|rna44152	65.4141	45.2799	53.4717	70.8266	91.8686	98.5347	91.806
XLOC_021511	4	MRPL23	NC_027906.1[+]1785198-1794142	MRPL23|rna44778	65.5435	79.6197	72.0827	119.695	111.017	114.398	134.612
XLOC_021642	4	LOC718486	NC_027906.1[+]11445291-11449504	LOC718486|rna45511,LOC718486|rna45512	90.5064	72.165	80.7089	129.033	141.228	128.498	132.438
XLOC_021779	4	CKAP5	NC_027906.1[+]19185106-19288693	CKAP5|rna46045,CKAP5|rna46046,CKAP5|rna46047,CKAP5|rna46048,CKAP5|rna46049,CKAP5|rna46050	61.4262	44.419	39.9491	82.6655	98.6104	106.998	116.22
XLOC_022218	4	ACAT1	NC_027906.1[+]101050920-101077174	ACAT1|rna47831	52.7433	90.7425	94.0297	116.755	72.8016	63.7151	75.5771
XLOC_022495	4	LOC106992427,LOC713490	NC_027906.1[-]7753893-7810326	LOC713490|rna45103,LOC713490|rna45102,LOC713490|rna45109,LOC713490|rna45108,LOC713490|rna45107,LOC713490|rna45106,LOC713490|rna45105,LOC713490|rna45104,LOC106992427|rna45110	96.0204	91.6735	102.679	125.355	134.943	148.277	140.392
XLOC_022963	4	RRM1	NC_027906.1[-]63298766-63345242	RRM1|rna47110,RRM1|rna47111	123.854	57.7316	41.2122	104.526	134.164	149.118	134.789
XLOC_023018	4	CLNS1A	NC_027906.1[-]69823579-69846727	CLNS1A|rna47385	80.6878	70.0147	58.3474	110.633	140.898	160.655	144.065
XLOC_023080	4	TAF1D	NC_027906.1[-]86373357-86384960	TAF1D|rna47632,TAF1D|rna47633,TAF1D|rna47634,TAF1D|rna47635,MIR1304|rna47637,TAF1D|rna47636	52.3954	66.5675	81.614	100.179	111.547	94.0211	85.0269
XLOC_023099	4	TMEM123	NC_027906.1[-]95291666-95352028	TMEM123|rna47750,TMEM123|rna47751	85.3336	83.2596	59.9242	81.4519	105.258	113.51	115.861
XLOC_023209	4	H2AFX	NC_027906.1[-]111950161-111952459	H2AFX|rna48219,H2AFX|rna48218	141.171	54.4825	36.2861	117.201	152.233	158.076	114.959
XLOC_023518	4	POLE3	NC_027907.1[+]25992718-25995902	POLE3|rna49695	52.6036	54.6038	38.5717	82.736	100.91	95.7858	90.3853
XLOC_023951	4	RABL6	NC_027907.1[-]1447294-1481117	RABL6|rna48790,RABL6|rna48791,RABL6|rna48799,RABL6|rna48798,RABL6|rna48797,RABL6|rna48796,RABL6|rna48795,RABL6|rna48794,RABL6|rna48793,RABL6|rna48792	68.7776	42.867	53.5366	78.5949	92.8012	106.07	92.4863
XLOC_024157	4	RAD23B	NC_027907.1[-]32222195-32269312	RAD23B|rna49837,RAD23B|rna49838	145.081	93.0185	93.213	107.317	134.878	158.19	120.812
XLOC_024525	4	RPA1	NC_027908.1[+]1730455-1784333	RPA1|rna51368	98.2896	56.3104	53.5637	82.3437	104.027	110.995	108.167
XLOC_024811	4	TAF15	NC_027908.1[+]29762130-29801181	TAF15|rna52590,TAF15|rna52591	80.2154	69.5247	70.3684	98.6497	123.667	131.121	117.35
XLOC_024819	4	SKA2	NC_027908.1[+]30486608-30528095	SKA2|rna52623	72.7801	36.1466	34.3497	71.7516	107.966	129.434	116.791
XLOC_024920	4	ZNHIT3	NC_027908.1[+]42446019-42454749	ZNHIT3|rna53047	60.1065	50.7231	39.6553	82.4875	110.331	113.483	92.2629
XLOC_025281	4	PRPF8	NC_027908.1[-]1545629-1585072	PRPF8|rna51357	95.1819	78.2592	75.9566	111.638	130.019	126.499	124.107
XLOC_025730	4	SMARCE1	NC_027908.1[-]46450747-46473254	SMARCE1|rna53296,SMARCE1|rna53297	80.332	87.4769	86.9516	107.944	111.809	138.283	124.551
XLOC_025811	4	CCDC56	NC_027908.1[-]48654207-48655282	CCDC56|rna53494	54.5421	53.1947	54.5231	85.862	106.919	117.49	97.2881
XLOC_026542	4	TSC22D1	NC_027909.1[-]23620112-23766368	TSC22D1|rna55206,TSC22D1|rna55205,TSC22D1|rna55204,TSC22D1|rna55203,TSC22D1|rna55202,TSC22D1|rna55207	36.3184	73.5844	76.0021	106.529	89.096	110.627	145.462
XLOC_026724	4	ARGLU1	NC_027909.1[-]88244816-88269713	ARGLU1|rna55858	59.7422	79.0534	104.429	103.824	95.4836	111.593	127.112
XLOC_026994	4	RBFA	NC_027910.1[+]69998474-70010176	RBFA|rna57051	71.3873	69.0233	67.6965	111.1	111.48	118.899	112.359
XLOC_027068	4	CDH2	NC_027910.1[-]16477625-16710514	CDH2|rna56296	140.737	29.9889	9.94503	75.6978	121.407	173.726	133.691
XLOC_027236	4	TXNL4A	NC_027910.1[-]69947721-69963184	TXNL4A|rna57047,TXNL4A|rna57048	115.723	92.3022	65.7077	112.015	133.3	138.195	103.643
XLOC_027780	4	SNRPA	NC_027911.1[+]36515110-36530814	SNRPA|rna59267,SNRPA|rna59268,SNRPA|rna59269,SNRPA|rna59270,SNRPA|rna59271	74.596	72.8398	57.273	118.982	125.208	121.118	129.658
XLOC_027924	4	RUVBL2	NC_027911.1[+]44398184-44419861	RUVBL2|rna59891	66.6349	82.2086	52.9412	94.8981	128.658	126.428	126.343
XLOC_027944	4	PRMT1	NC_027911.1[+]45095526-45108988	PRMT1|rna59996,PRMT1|rna59997,PRMT1|rna59998,PRMT1|rna59999,ADM5|rna60000	72.1747	55.0862	55.4142	85.4915	105.793	112.889	104.322
XLOC_028189	4	LMNB2	NC_027911.1[-]2318369-2340344	LMNB2|rna57257	102.025	41.2603	36.3196	72.1359	106.14	113.188	87.8659
XLOC_028252	4	KHSRP	NC_027911.1[-]6610273-6620040	KHSRP|rna57505,KHSRP|rna57504	84.3761	69.0461	67.405	101.814	118.72	120.937	108.346
XLOC_028675	4	PAFAH1B3	NC_027911.1[-]38108780-38115745	PAFAH1B3|rna59406,PAFAH1B3|rna59405,PAFAH1B3|rna59403,PAFAH1B3|rna59404,PAFAH1B3|rna59407	57.1481	40.2214	50.7927	82.9468	84.3706	99.4881	120.658
XLOC_029059	4	HN1L	NC_027912.1[+]1675531-1694370	HN1L|rna61007	60.9167	52.534	50.2084	96.6112	117.826	131.182	112.95
XLOC_029119	4	SRRM2	NC_027912.1[+]4104413-4124058	SRRM2|rna61272,SRRM2|rna61273,SRRM2|rna61274,SRRM2|rna61275,SRRM2|rna61284,SRRM2|rna61283,SRRM2|rna61282,SRRM2|rna61281,SRRM2|rna61280,SRRM2|rna61276,SRRM2|rna61277,SRRM2|rna61278,SRRM2|rna61279	87.0092	60.9994	106.302	122.726	121.472	137.052	153.554
XLOC_029224	4	DCTN5,PLK1	NC_027912.1[+]22344219-22394672	DCTN5|rna61734,PLK1|rna61735,PLK1|rna61736	117.122	74.5603	70.1435	109.063	124.813	118.259	122.82
XLOC_029415	4	LOC713332	NC_027912.1[+]43595989-43597161	LOC713332|rna62413	70.0229	71.195	61.0975	113.215	122.145	124.935	128.786
XLOC_029485	4	SF3B3	NC_027912.1[+]54728306-54782448	SF3B3|rna62705	88.8389	84.8378	78.811	125.705	130.796	136.446	166.938
XLOC_029652	4	LOC106994912	NC_027912.1[-]2174212-2174791	LOC106994912|rna61105	19.8248	69.4193	96.6093	161.042	151.011	159.032	98.3118
XLOC_029657	4	RNPS1	NC_027912.1[-]2279915-2296413	RNPS1|rna61128,RNPS1|rna61129	88.2637	79.4433	79.6224	120.075	163.354	177.992	159.555
XLOC_029838	4	DCTPP1	NC_027912.1[-]28023278-28029611	DCTPP1|rna61915	97.2353	84.7533	47.3002	70.1944	113.631	105.66	87.105
XLOC_029875	4	VPS35	NC_027912.1[-]30388316-30419949	VPS35|rna62064,VPS35|rna62063	97.4376	69.7637	76.2946	91.6477	116.979	174.189	119.971
XLOC_029895	4	BRD7	NC_027912.1[-]34249483-34303111	BRD7|rna62137,BRD7|rna62138,BRD7|rna62139,BRD7|rna62140	61.299	70.9375	67.2887	101.195	123.733	141.125	158.915
XLOC_029919	4	NUDT21	NC_027912.1[-]40554772-40578359	NUDT21|rna62231	53.7671	57.2823	49.6709	87.5066	104.28	109.99	110.038
XLOC_029961	4	NAE1	NC_027912.1[-]51070221-51099887	NAE1|rna62459,NAE1|rna62460	82.6752	74.3179	48.7785	69.1262	104.295	106.189	94.1039
XLOC_030072	4	GCSH	NC_027912.1[-]65744370-65757237	GCSH|rna62922	37.7809	90.6886	63.7461	96.9627	127.624	131.865	142.089
XLOC_030593	4	NGFRAP1	NC_027913.1[+]97130667-97132481	NGFRAP1|rna64627,NGFRAP1|rna64628,NGFRAP1|rna64629	110.967	85.8926	99.0953	116.558	125.882	166.967	142.44
XLOC_030825	4	NSDHL	NC_027913.1[+]146509447-146545034	NSDHL|rna65510,NSDHL|rna65511,NSDHL|rna65512,NSDHL|rna65513,NSDHL|rna65514,NSDHL|rna65515,NSDHL|rna65516	65.8202	121.909	87.357	140.552	103.091	113.107	103.054
XLOC_030864	4	FUNDC2	NC_027913.1[+]148387029-148413741	FUNDC2|rna65674	51.0076	40.3394	59.4922	68.1987	84.4132	112.772	98.5884
XLOC_030937	4	AP1S2	NC_027913.1[-]15143481-15172290	AP1S2|rna63379,AP1S2|rna63380,AP1S2|rna63381,AP1S2|rna63382,AP1S2|rna63383,AP1S2|rna63384,AP1S2|rna63385	31.8264	54.0965	42.6104	74.2345	88.5393	99.8229	120.12
XLOC_030941	4	RBBP7	NC_027913.1[-]16163980-16190634	RBBP7|rna63393,RBBP7|rna63394	163.904	99.0674	97.5885	99.1513	127.862	137.289	123.639
XLOC_030957	4	EIF1AX	NC_027913.1[-]19526232-19542607	EIF1AX|rna63481	116.328	68.0436	63.9061	90.5156	132.978	134.678	110.56
XLOC_031256	4	LOC693849	NC_027913.1[-]79294129-79295531	LOC693849|rna64442	39.221	72.1415	77.4329	110.073	84.6926	144.286	96.7066
XLOC_031311	4	BEX1	NC_027913.1[-]96811187-96812900	BEX1|rna64611	68.9613	52.5362	16.3005	108.563	150.281	190.693	175.866
XLOC_033489	4	SNRPD1	NW_015055613.1[+]6455-12914	SNRPD1|rna67391	62.348	53.1882	43.9063	68.5496	97.98	105.312	88.6763
XLOC_000192	5	CDC42	NC_027893.1[+]20823404-20864764	CDC42|rna797,CDC42|rna796,CDC42|rna798	138.204	84.1459	83.2673	77.2114	79.8228	86.6886	74.1678
XLOC_000484	5	SCP2	NC_027893.1[+]52567963-52694476	SCP2|rna2169,SCP2|rna2170,SCP2|rna2171	82.2808	104.252	92.5346	55.6958	49.274	52.0464	61.8805
XLOC_000568	5	RABGGTB	NC_027893.1[+]75764630-75773701	RABGGTB|rna2614,RABGGTB|rna2615	75.1558	126.596	118.024	103.234	133.261	100.326	57.381
XLOC_000757	5	RAP1A	NC_027893.1[+]112662417-112683241	RAP1A|rna3327	84.4286	101.943	128.33	63.2451	62.833	54.9113	59.1599
XLOC_000764	5	CAPZA1	NC_027893.1[+]113615223-113663925	CAPZA1|rna3363,CAPZA1|rna3364	162.433	111.23	130.883	112.886	104.846	105.433	99.8431
XLOC_000888	5	MLLT11	NC_027893.1[+]125535904-125543795	MLLT11|rna3803,MLLT11|rna3804	120.308	243.222	177.138	143.255	120.054	119.685	95.6831
XLOC_001017	5	IFI16	NC_027893.1[+]133718796-133761697	IFI16|rna4450	146.219	175.87	228.658	158.681	65.7642	6.2285	1.78936
XLOC_001585	5	SSU72	NC_027893.1[-]598927-633529	SSU72|rna93	128.605	89.7191	78.963	71.8435	78.369	75.6105	61.2065
XLOC_001655	5	SRM	NC_027893.1[-]10325952-10331200	SRM|rna405	120.717	110.831	74.892	62.1411	87.5804	75.3008	51.3944
XLOC_001702	5	SDHB	NC_027893.1[-]15715994-15749913	SDHB|rna618	126.382	94.6675	67.0124	69.4958	66.355	48.2425	44.1141
XLOC_001715	5	CAPZB	NC_027893.1[-]18120588-18268524	CAPZB|rna681,CAPZB|rna680,CAPZB|rna679,CAPZB|rna678,CAPZB|rna677	209.724	135.659	123.465	74.527	67.3388	69.2857	61.2053
XLOC_001944	5	EBNA1BP2	NC_027893.1[-]42664284-42672749	EBNA1BP2|rna1806	135.818	92.1603	47.8897	71.0722	95.1151	78.9249	66.8272
XLOC_002009	5	LOC712612	NC_027893.1[-]51460072-51460633	LOC712612|rna2143	166.972	185.259	205.264	171.576	135.782	107.294	94.8181
XLOC_002160	5	2019-09-15	NC_027893.1[-]87019480-87069504	SEP15|rna2833	279.2	137.361	133.139	103.4	93.3575	84.6914	82.338
XLOC_002477	5	S100A16	NC_027893.1[-]128199715-128205944	S100A16|rna3996,S100A16|rna3995	11.7568	276.763	149.664	11.1874	12.2289	0.254595	0.840482
XLOC_002487	5	RAB13	NC_027893.1[-]128580538-128585161	RAB13|rna4042	159.929	140.566	168.891	74.2316	45.6482	44.5584	53.0085
XLOC_002503	5	SHC1	NC_027893.1[-]129656147-129668799	SHC1|rna4113,SHC1|rna4117,SHC1|rna4116,SHC1|rna4114,SHC1|rna4115	181.43	187.518	180.798	59.6987	42.9396	31.4228	27.5392
XLOC_002507	5	KRTCAP2	NC_027893.1[-]129868930-129873508	KRTCAP2|rna4159	161.411	152.846	152.344	147.853	119.121	96.8725	103.409
XLOC_002593	5	COPA	NC_027893.1[-]135023112-135074377	COPA|rna4521,COPA|rna4522	98.035	99.8127	92.8603	56.8074	53.7543	51.9859	55.5886
XLOC_002662	5	DEGS1	NC_027893.1[-]142241073-142250552	DEGS1|rna4806	172.483	89.0029	73.007	57.4539	64.2026	41.8651	44.1893
XLOC_002801	5	TIMM17A	NC_027893.1[-]164783548-164798027	TIMM17A|rna5471	174.69	146.304	104.858	86.1441	110.729	85.5585	67.0231
XLOC_002871	5	LAMC1	NC_027893.1[-]184227801-184350202	LAMC1|rna5736,LAMC1|rna5737	66.1149	120.96	174.863	59.7076	45.6338	27.5939	28.8416
XLOC_002984	5	MGST3	NC_027893.1[-]202005189-202030582	MGST3|rna6190,MGST3|rna6189,MGST3|rna6191	148.101	207.796	138.967	98.729	62.5161	53.9998	72.217
XLOC_003059	5	FH	NC_027893.1[-]217910273-217932822	FH|rna6403	123	80.9717	58.2439	72.031	68.8991	60.568	61.8266
XLOC_003303	5	SEC61A1	NC_027894.1[+]49150401-49167156	SEC61A1|rna7331	219.789	192.092	180.598	94.3869	109.156	108.088	95.8502
XLOC_003308	5	RAB7A	NC_027894.1[+]49840948-49929297	RAB7A|rna7343,RAB7A|rna7344	227.953	169.126	168.774	100.037	100.577	92.2577	87.9781
XLOC_003352	5	SEC13	NC_027894.1[+]55992943-56013463	SEC13|rna7538,SEC13|rna7539,SEC13|rna7540,SEC13|rna7541,SEC13|rna7542,SEC13|rna7543	170.202	104.672	105.994	74.2729	92.7724	91.1241	71.2966
XLOC_003558	5	SHISA5	NC_027894.1[+]93949973-93987528	SHISA5|rna8500,SHISA5|rna8501,SHISA5|rna8502,SHISA5|rna8503,SHISA5|rna8504	150.354	110.913	122.388	51.7669	50.328	25.8313	24.709
XLOC_003867	5	COPB2	NC_027894.1[+]162554735-162588737	COPB2|rna9852	142.647	101.374	93.9307	62.4235	68.6238	67.8434	68.548
XLOC_004265	5	BRK1	NC_027894.1[-]56202456-56215704	BRK1|rna7553	84.0517	109.561	128.338	89.6264	63.9748	68.0314	78.8733
XLOC_004276	5	ARPC4	NC_027894.1[-]56597307-56614222	ARPC4|rna7595	116.243	88.0517	90.972	55.6382	61.4003	63.5799	56.1625
XLOC_004325	5	ARL6IP5	NC_027894.1[-]72816984-72838227	ARL6IP5|rna7781	111.829	149.698	111.364	69.2231	46.4428	32.7903	46.69
XLOC_004694	5	SSR3	NC_027894.1[-]143621805-143635566	SSR3|rna9598	157.68	142.908	115.224	107.738	110.016	102.416	86.4179
XLOC_004745	5	ATP1B3	NC_027894.1[-]159942033-159989920	ATP1B3|rna9798,ATP1B3|rna9800,ATP1B3|rna9799	265.725	157.577	114.174	119.423	120.653	100.168	93.2333
XLOC_004788	5	CDV3	NC_027894.1[-]168391548-168408029	CDV3|rna9986,CDV3|rna9984,CDV3|rna9985,CDV3|rna9987,CDV3|rna9988	153.499	89.3174	99.8053	70.4972	73.267	63.1323	55.788
XLOC_004873	5	STT3B	NC_027894.1[-]189459627-189565738	STT3B|rna10347,STT3B|rna10349,STT3B|rna10348	133.173	77.8531	68.5913	73.8569	61.8384	48.8147	47.0054
XLOC_004928	5	TFRC	NC_027894.1[-]202670211-202705095	TFRC|rna10578,TFRC|rna10579	182.894	47.1811	45.8528	62.7622	114.076	89.9812	45.6477
XLOC_005176	5	KDELR2	NC_027895.1[+]40219774-40245457	KDELR2|rna11523,KDELR2|rna11524	197.133	117.514	127.742	81.4506	76.1665	70.2167	59.3089
XLOC_005399	5	CYCS	NC_027895.1[+]83097290-83099712	CYCS|rna12354	173.772	159.643	115.465	119.243	138.525	89.9749	73.8325
XLOC_005464	5	LOC100429408	NC_027895.1[+]105263832-105264773	LOC100429408|rna12677	152.389	185.32	100.981	71.5307	68.6177	37.5198	255.663
XLOC_005534	5	BRI3	NC_027895.1[+]123607721-123630041	BRI3|rna12969,BRI3|rna12970,BRI3|rna12971	105.886	110.578	90.9217	47.1082	52.3514	50.8537	50.4068
XLOC_005571	5	GNB2	NC_027895.1[+]126099237-126104622	GNB2|rna13155	98.7345	115.251	106.378	72.878	59.3967	60.3054	63.1477
XLOC_005587	5	AP1S1	NC_027895.1[+]126562362-126566944	AP1S1|rna13202	127.489	85.4542	53.4635	50.4206	67.3169	74.2297	83.0636
XLOC_005677	5	SND1	NC_027895.1[+]153898911-154337181	SND1|rna13644	164.283	150.763	128.966	121.454	108.616	101.407	93.6965
XLOC_005863	5	PDIA4	NC_027895.1[+]170049835-170078129	PDIA4|rna14068	310.292	170.677	112.981	102.624	131.114	116.681	94.7911
XLOC_006166	5	RAC1	NC_027895.1[-]40306339-40341959	RAC1|rna11527,RAC1|rna11528	216.774	144.865	152.778	116.71	122.087	123.485	111.548
XLOC_006338	5	2019-09-07	NC_027895.1[-]72788134-72893249	SEPT7|rna12155,SEPT7|rna12154,SEPT7|rna12153,SEPT7|rna12152,SEPT7|rna12151,SEPT7|rna12150	217.461	128.375	123.733	107.435	94.3145	94.2715	78.5591
XLOC_006358	5	GARS	NC_027895.1[-]77517625-77558192	GARS|rna12228,GARS|rna12227	133.268	106.462	77.9059	61.1472	86.9265	78.3448	84.4902
XLOC_006728	5	PODXL	NC_027895.1[-]157617026-157673671	PODXL|rna13781,PODXL|rna13780	2.20031	64.3487	177.421	111.746	70.1996	44.7553	29.6682
XLOC_007238	5	SLC39A7	NC_027896.1[+]34044846-34048434	SLC39A7|rna15643,SLC39A7|rna15644	125.725	87.808	97.7336	68.0777	59.2232	59.6776	58.378
XLOC_007769	5	SNX3	NC_027896.1[+]159655517-159706234	SNX3|rna17754,SNX3|rna17755	153.838	128.781	118.345	81.8	56.8891	50.0682	47.5288
XLOC_007860	5	SSR1	NC_027896.1[-]7341607-7385903	SSR1|rna14577,SSR1|rna14578,SSR1|rna14579,SSR1|rna14580	161.674	120.512	99.8181	51.7561	54.9872	44.0445	42.1237
XLOC_007867	5	TXNDC5	NC_027896.1[-]7969269-7999010	TXNDC5|rna14594	293.312	150.565	122.778	102.593	125.123	100.446	88.0025
XLOC_008378	5	LOC717879	NC_027896.1[-]73349271-73355102	LOC717879|rna16556	151.692	152.927	128.489	104.383	98.8311	87.2217	99.8674
XLOC_008407	5	LOC106992390	NC_027896.1[-]81692859-81693853	LOC106992390|rna16654	138.792	132.064	95.3476	84.1456	100.97	65.3151	56.0856
XLOC_008523	5	AKAP12	NC_027896.1[-]114897864-115021523	AKAP12|rna17038,AKAP12|rna17037,AKAP12|rna17036,AKAP12|rna17035,AKAP12|rna17040,AKAP12|rna17039	95.9688	182.228	155.756	33.3163	21.0046	24.5697	23.3836
XLOC_008571	5	ABRACL	NC_027896.1[-]128234578-128249219	ABRACL|rna17222,ABRACL|rna17223	129.664	154.436	106.343	52.3681	82.5482	89.0202	102.535
XLOC_008644	5	GJA1	NC_027896.1[-]146333019-146351594	GJA1|rna17539,GJA1|rna17540	225.277	132.267	147.234	117.255	122.806	119.738	78.9209
XLOC_008963	5	SEC31A	NC_027897.1[+]51460451-51542352	SEC31A|rna18848,SEC31A|rna18849,SEC31A|rna18850,SEC31A|rna18851,SEC31A|rna18852,SEC31A|rna18853,SEC31A|rna18854,SEC31A|rna18855,SEC31A|rna18856,SEC31A|rna18857,SEC31A|rna18858,SEC31A|rna18859,SEC31A|rna18860,SEC31A|rna18861,SEC31A|rna18862,SEC31A|rna18863,SEC31A|rna18864,SEC31A|rna18865,SEC31A|rna18866,SEC31A|rna18867,SEC31A|rna18868,SEC31A|rna18869,SEC31A|rna18870,SEC31A|rna18871,SEC31A|rna18872	125.761	84.7756	89.2804	48.2039	51.9327	48.7557	46.0106
XLOC_009183	5	OSTC	NC_027897.1[+]107555706-107573622	OSTC|rna19656	185.212	173.233	148.901	128.705	131.885	123.613	118.378
XLOC_009378	5	CPE	NC_027897.1[+]165746818-165780504	CPE|rna20424	152.308	111.912	84.1451	33.1502	41.6533	47.6041	53.2324
XLOC_009403	5	SPCS3	NC_027897.1[+]176668756-176677544	SPCS3|rna20565	149.392	79.1298	70.9596	55.3327	53.7415	43.7193	47.6653
XLOC_009652	5	2019-09-11	NC_027897.1[-]57509212-57599355	SEPT11|rna18949,SEPT11|rna18950,SEPT11|rna18951,SEPT11|rna18952,SEPT11|rna18953,SEPT11|rna18954,SEPT11|rna18955,SEPT11|rna18956,SEPT11|rna18957	117.366	127.282	122.823	73.9603	93.25	111.426	83.2787
XLOC_010137	5	PDCD6	NC_027898.1[+]241598-286786	PDCD6|rna20749,LOC106998625|rna20750	144.485	111.95	89.7496	58.7908	58.1616	44.4695	48.1055
XLOC_010196	5	BASP1	NC_027898.1[+]17707643-17767536	BASP1|rna20918	166.763	101.28	51.5573	46.5982	60.7306	87.2501	89.2812
XLOC_010236	5	LOC701519	NC_027898.1[+]34107506-34131580	LOC701519|rna21008,LOC701519|rna21009,LOC701519|rna21010	149.339	101.093	84.6117	71.5107	86.5737	81.5474	91.6504
XLOC_010241	5	RAI14	NC_027898.1[+]35006543-35180861	RAI14|rna21025,RAI14|rna21026,RAI14|rna21027,RAI14|rna21028,RAI14|rna21029,RAI14|rna21030,RAI14|rna21031,RAI14|rna21032,RAI14|rna21033,RAI14|rna21034,RAI14|rna21035,RAI14|rna21036,RAI14|rna21037,RAI14|rna21038,RAI14|rna21039	116.848	86.1206	73.8275	63.3445	66.2861	70.0844	53.8595
XLOC_010460	5	VCAN	NC_027898.1[+]80290562-80401553	VCAN|rna21791,VCAN|rna21788,VCAN|rna21789,VCAN|rna21790	67.1738	128.689	171.64	77.9712	55.8054	58.2296	74.5347
XLOC_010517	5	PAM	NC_027898.1[+]100026104-100306786	PAM|rna22017,PAM|rna22018,PAM|rna22019,PAM|rna22020,PAM|rna22021,PAM|rna22022,PAM|rna22023,PAM|rna22024,PAM|rna22025,PAM|rna22026,PAM|rna22027,PAM|rna22028	115.356	132.315	158.679	53.9536	29.1433	26.915	42.5446
XLOC_010707	5	LOC702071	NC_027898.1[+]139087171-139275441	LOC702071|rna22779,LOC702071|rna22780,LOC702071|rna22781,LOC702071|rna22782,LOC702071|rna22783,LOC702071|rna22784,LOC702071|rna22785,LOC702071|rna22786,LOC702071|rna22787,LOC702071|rna22788,LOC702071|rna22789,LOC702071|rna22790,LOC702071|rna22791,LOC702071|rna22792,LOC702071|rna22793,LOC702071|rna22794,LOC702071|rna22795,LOC702071|rna22796,LOC702071|rna22797,LOC702071|rna22798	137.795	90.4391	120.303	47.5428	31.2092	33.7232	33.7743
XLOC_010852	5	RPL26L1	NC_027898.1[+]171249997-171259049	RPL26L1|rna23340,RPL26L1|rna23341	130.478	102.91	79.2895	82.3806	86.9827	77.7666	72.1122
XLOC_011202	5	TBCA	NC_027898.1[-]74352102-74435853	TBCA|rna21700	78.7218	115.919	88.2623	173.943	48.8572	70.7741	38.9442
XLOC_011425	5	ETF1	NC_027898.1[-]136235219-136273329	ETF1|rna22619,ETF1|rna22620	133.978	100.115	76.4511	80.0003	116.888	109.436	90.3939
XLOC_011479	5	DPYSL3	NC_027898.1[-]145452436-145567306	DPYSL3|rna22926,DPYSL3|rna22925	231.936	215.612	183.02	136.047	87.9113	88.4105	90.3255
XLOC_011612	5	LMAN2	NC_027898.1[-]175967450-175988671	LMAN2|rna23453	121.661	112.254	91.6716	68.4139	60.0658	54.6073	52.3701
XLOC_011615	5	DBN1	NC_027898.1[-]176112672-176129277	DBN1|rna23468,DBN1|rna23467,DBN1|rna23469	220.569	98.6225	97.8103	88.0647	115.156	139.253	98.1885
XLOC_011686	5	SNURF	NC_027899.1[+]1745156-1864495	SNURF|rna23726,SNURF|rna23728,SNURF|rna23727,SNURF|rna23729,SNURF|rna23730	97.3661	115.065	85.144	76.1633	60.8557	60.0843	60.5054
XLOC_012269	5	PSME1	NC_027899.1[+]85547776-85550529	PSME1|rna26149	110.393	111.67	130.886	80.5841	51.2288	41.3087	49.8284
XLOC_012394	5	KTN1	NC_027899.1[+]117537035-117641210	KTN1|rna26647,KTN1|rna26648,KTN1|rna26649,KTN1|rna26650,KTN1|rna26651,KTN1|rna26652,KTN1|rna26653,KTN1|rna26654,KTN1|rna26655,KTN1|rna26656	138.45	117.696	107.607	76.7136	86.7408	86.4005	76.777
XLOC_012532	5	AHSA1	NC_027899.1[+]139895648-139906974	AHSA1|rna27311	141.813	115.756	102.656	91.8451	110.267	102.909	74.1619
XLOC_012568	5	CALM1	NC_027899.1[+]152554927-152566238	CALM1|rna27476,CALM1|rna27477	134.618	120.77	88.6015	59.2729	60.9192	38.0421	28.0465
XLOC_012580	5	LOC704066	NC_027899.1[+]155054700-155055164	LOC704066|rna27541	140.961	101.913	114.088	86.6256	72.1319	94.242	74.4733
XLOC_013576	5	ATP6V1D	NC_027899.1[-]129478148-129498441	ATP6V1D|rna26916	115.221	95.5706	94.2389	59.5312	43.2561	42.1521	36.52
XLOC_013598	5	COX16	NC_027899.1[-]132551992-132576576	COX16|rna27014,COX16|rna27015	126.61	165.837	115.948	119.477	109.87	88.6871	86.1821
XLOC_013636	5	TMED10	NC_027899.1[-]137518078-137562952	TMED10|rna27209	117.161	121.961	112.656	89.0137	72.9383	62.1391	58.7692
XLOC_014045	5	SDCBP	NC_027900.1[+]56562666-56593517	SDCBP|rna29099,SDCBP|rna29100,SDCBP|rna29101,SDCBP|rna29102	179.057	180.975	207.55	90.201	72.235	76.6399	79.8806
XLOC_014189	5	SDC2	NC_027900.1[+]95144429-95262558	SDC2|rna29610	150.076	77.3893	112.83	29.606	69.2204	82.6991	46.6244
XLOC_014282	5	NDUFB9	NC_027900.1[+]123736065-123746493	NDUFB9|rna29975	166.55	160.462	144.967	117.879	115.192	106.874	90.9066
XLOC_014297	5	MYC	NC_027900.1[+]127089827-127095160	MYC|rna30012,MYC|rna30013	62.0027	172.759	130.058	195.394	136.794	65.6576	79.8215
XLOC_014354	5	CYC1	NC_027900.1[+]143332426-143335393	CYC1|rna30309	136.073	125.514	108.579	115.008	106.936	79.1184	83.8518
XLOC_014671	5	TCEB1	NC_027900.1[-]72190271-72218427	TCEB1|rna29332,TCEB1|rna29331,TCEB1|rna29330,TCEB1|rna29334,TCEB1|rna29333	179.777	146.073	120.616	95.634	122.28	116.113	105.98
XLOC_014706	5	C8H8orf59	NC_027900.1[-]83616563-83622348	C8H8orf59|rna29435	104.135	158.211	134.769	136.749	120.438	95.1734	102.501
XLOC_015750	5	KIF5B	NC_027901.1[-]32184532-32232351	KIF5B|rna31068,KIF5B|rna31069,KIF5B|rna31067	140.864	76.2711	73.4384	55.9684	58.2883	52.3601	49.4588
XLOC_015851	5	GHITM	NC_027901.1[-]48319576-48334322	GHITM|rna31534,GHITM|rna31535	147.835	149.535	117.855	111.138	116.103	93.9082	95.6041
XLOC_015884	5	ADK	NC_027901.1[-]57754048-57970345	ADK|rna31701	172.648	114.843	72.6813	98.8131	92.1087	81.2119	92.2454
XLOC_015887	5	ADK	NC_027901.1[-]58056332-58187387	ADK|rna31705	184.219	131.984	88.4663	136.963	100.648	110.26	111.842
XLOC_016076	5	BLOC1S2	NC_027901.1[-]95848093-95857804	BLOC1S2|rna32614,BLOC1S2|rna32613,BLOC1S2|rna32615	121.226	146.652	110.898	87.1882	87.287	74.9748	80.6788
XLOC_016325	5	PLTP	NC_027902.1[+]18599881-18614109	PLTP|rna33917,PLTP|rna33918,PLTP|rna33919	35.3982	243.015	216.541	64.9531	56.3102	47.021	47.3594
XLOC_016405	5	EIF6	NC_027902.1[+]28844239-28850109	EIF6|rna34281,EIF6|rna34280,EIF6|rna34279,EIF6|rna34283,EIF6|rna34282,EIF6|rna34284	124.702	134.743	112.198	78.5521	98.6204	89.1077	79.8323
XLOC_016746	5	LOC107000617	NC_027902.1[+]68453414-68472905	LOC107000617|rna35514,LOC107000617|rna35515	0.213852	118.289	346.44	93.8767	28.8685	34.2131	48.6616
XLOC_016787	5	YWHAH	NC_027902.1[+]73845991-73858602	YWHAH|rna35735	232.594	89.5241	75.4386	81.9448	115.447	118.052	96.928
XLOC_017054	5	LOC107000371	NC_027902.1[-]15132577-15142435	LOC107000371|rna33808,LOC107000371|rna33809,LOC107000371|rna33810,LOC107000371|rna33811	167.871	130.317	181.118	150.057	150.665	110.044	101.084
XLOC_017138	5	RPN2	NC_027902.1[-]26829757-26890401	RPN2|rna34170,RPN2|rna34171	233.078	201.416	168.403	149.863	118.095	107.093	106.078
XLOC_017142	5	C10H20orf24	NC_027902.1[-]27462399-27469125	C10H20orf24|rna34193,C10H20orf24|rna34194	150.243	143.735	106.946	86.007	89.5448	74.3809	68.6421
XLOC_017153	5	ERGIC3	NC_027902.1[-]28562065-28577723	ERGIC3|rna34252,ERGIC3|rna34253,ERGIC3|rna34254,ERGIC3|rna34255	141.977	117.838	160.114	98.3523	82.6795	89.047	105.702
XLOC_017174	5	CHMP4B	NC_027902.1[-]30314365-30360231	CHMP4B|rna34362	125.688	83.8009	66.1659	54.0539	53.7246	54.224	57.921
XLOC_017381	5	ATP6V1E1	NC_027902.1[-]59915969-59956822	ATP6V1E1|rna35067,ATP6V1E1|rna35068	80.7181	115.249	103.369	80.2612	63.8561	54.4962	49.833
XLOC_017535	5	RTCB	NC_027902.1[-]74253360-74279345	RTCB|rna35759	139.433	80.7612	68.7875	66.4207	92.8408	96.716	86.2485
XLOC_017632	5	CYB5R3	NC_027902.1[-]84762149-84793884	CYB5R3|rna36195,CYB5R3|rna36196	156.394	82.1701	90.4903	85.4633	63.0113	67.9962	66.7723
XLOC_017752	5	C11H12orf57	NC_027903.1[+]7258442-7261062	C11H12orf57|rna36761,C11H12orf57|rna36762	57.3265	69.9134	125.551	70.7097	55.5916	65.4338	81.6275
XLOC_017810	5	LOC717664	NC_027903.1[+]10959973-10961429	LOC717664|gene18152	0.491582	343.314	174.191	12.4992	1.60833	0	0.0696658
XLOC_018129	5	OS9	NC_027903.1[+]56498110-56527179	OS9|rna38383,OS9|rna38384,OS9|rna38385,OS9|rna38386,OS9|rna38387,OS9|rna38388,OS9|rna38389	78.8038	125.986	137.67	75.5365	52.0626	54.1584	64.3862
XLOC_018179	5	RAP1B	NC_027903.1[+]67355981-67406937	RAP1B|rna38523,RAP1B|rna38524	234.058	146.244	136.284	105.894	96.316	87.8153	73.3373
XLOC_018367	5	ISCU	NC_027903.1[+]108466144-108472892	ISCU|rna39209	153.932	128.8	118.261	86.4342	81.2756	59.5222	58.5838
XLOC_018383	5	ATP2A2	NC_027903.1[+]110216597-110288987	ATP2A2|rna39298,ATP2A2|rna39299	117.33	69.5222	73.807	55.0401	63.9264	61.8231	58.0422
XLOC_018400	5	ERP29	NC_027903.1[+]112022354-112025260	ERP29|rna39379	146.92	114.884	92.8583	85.7589	67.1774	78.9141	71.4413
XLOC_018446	5	MLEC	NC_027903.1[+]120939874-120955447	MLEC|rna39568,MLEC|rna39569,MLEC|rna39570,MLEC|rna39571	132.561	76.3914	52.9842	56.8165	78.5538	77.2856	62.349
XLOC_018646	5	YBX3	NC_027903.1[-]11005002-11029719	YBX3|rna36960,YBX3|rna36961,YBX3|rna36962,YBX3|rna36963,YBX3|rna36964,YBX3|rna36965	117.443	150.574	139.272	99.698	100.824	90.1172	70.5963
XLOC_018947	5	CNPY2	NC_027903.1[-]55090101-55095380	CNPY2|rna38224	129.771	82.1135	90.2957	73.4562	76.1589	71.449	79.1077
XLOC_019944	5	LOC708492	NC_027904.1[-]20794108-20794603	LOC708492|rna40224	114.905	90.3362	102.603	76.6875	60.7948	58.3585	64.2958
XLOC_020353	5	HDLBP	NC_027904.1[-]124082265-124172584	HDLBP|rna42299,HDLBP|rna42298,HDLBP|rna42300	261.312	201.515	158.821	107.509	106.312	120.196	114.639
XLOC_020488	5	MRPL33	NC_027905.1[+]28058113-28068160	MRPL33|rna42921	155.37	107.247	95.9666	40.3756	106.43	59.8025	106.717
XLOC_020779	5	LOC707227	NC_027905.1[+]92754022-92756539	LOC707227|rna44201	104.66	131.875	120.799	102.937	72.1013	65.1385	60.3813
XLOC_021013	5	HADHA	NC_027905.1[-]26455334-26512110	HADHA|rna42775	121.318	110.543	109.345	122.103	83.1505	73.1917	78.5561
XLOC_021196	5	RAB1A	NC_027905.1[-]65977323-66022725	RAB1A|rna43647	180.676	159.975	136.382	86.7807	84.5133	79.2023	67.5686
XLOC_021472	5	PSMD13	NC_027906.1[+]48907-66736	PSMD13|rna44587	146.419	123.922	95.8813	89.6828	109.315	100.026	92.1438
XLOC_021476	5	LOC697564	NC_027906.1[+]122011-123138	LOC697564|rna44593	184.617	199.494	244.42	123.814	85.0786	22.4271	12.3257
XLOC_021487	5	TALDO1	NC_027906.1[+]593883-612209	TALDO1|rna44661	173.498	187.782	184.031	146.249	115.289	116.406	113.15
XLOC_021671	5	FADS1	NC_027906.1[+]12473792-12487981	FADS1|rna45594	96.9533	148.015	102.321	112.336	91.3881	92.7361	87.8309
XLOC_021913	5	COPB1	NC_027906.1[+]51923974-51972226	COPB1|rna46678,COPB1|rna46679,COPB1|rna46680	117.875	75.0412	80.0586	53.6912	63.05	62.9852	53.6481
XLOC_022290	5	ARCN1	NC_027906.1[+]111425834-111460806	ARCN1|rna48152,ARCN1|rna48153	190.63	121.982	118.477	79.9195	90.4355	84.0077	68.3673
XLOC_022353	5	STT3A	NC_027906.1[+]118307323-118337255	STT3A|rna48434	194.426	90.6236	86.6777	73.8309	82.3655	70.023	67.631
XLOC_022421	5	POLR2L	NC_027906.1[-]689799-692210	POLR2L|rna44702	200.987	124.572	116.741	74.3052	86.6619	87.8317	59.5062
XLOC_022459	5	CTTN	NC_027906.1[-]4190503-4229828	CTTN|rna44884,CTTN|rna44883,CTTN|rna44878,CTTN|rna44879,CTTN|rna44880,CTTN|rna44881,CTTN|rna44882,CTTN|rna44885	156.133	102.861	108.469	51.4464	57.356	53.9998	48.6297
XLOC_022555	5	PRDX5	NC_027906.1[-]10204144-10208817	PRDX5|rna45391,PRDX5|rna45389,PRDX5|rna45390	101.823	152.141	110.961	116.795	87.1906	72.2781	80.4736
XLOC_022599	5	FADS2	NC_027906.1[-]12370117-12411006	FADS2|rna45592,FADS2|rna45593	106.862	186.556	147.966	144.551	120.641	120.274	108.699
XLOC_023381	5	SURF4	NC_027907.1[+]4996186-5011191	SURF4|rna48958,SURF4|rna48959	208.386	123.343	114.212	73.7756	75.9687	68.9497	54.881
XLOC_023553	5	CTNNAL1,TMEM245	NC_027907.1[+]30448748-30629690	TMEM245|rna49819,TMEM245|rna49820,TMEM245|rna49821,TMEM245|rna49818,TMEM245|rna49817,CTNNAL1|rna49825	154.569	70.3153	70.2364	63.1296	63.9822	76.7508	65.7319
XLOC_024013	5	ASS1	NC_027907.1[-]8176048-8233466	ASS1|rna49082	81.1134	155.046	142.976	87.3976	17.7683	0	2.94918
XLOC_024577	5	TXNDC17	NC_027908.1[+]6603073-6605111	TXNDC17|rna51621	106.494	121.655	71.7709	75.8897	86.0774	78.3295	64.3691
XLOC_024983	5	FKBP10	NC_027908.1[+]47644525-47654599	FKBP10|rna53393,FKBP10|rna53394	161.527	123.459	135.026	57.5363	38.5201	34.705	45.0866
XLOC_025064	5	CLTC	NC_027908.1[+]53112596-53187797	CLTC|rna53808,CLTC|rna53807	170.234	144.619	164.001	100.258	101.154	86.9621	85.9494
XLOC_025136	5	PRKAR1A	NC_027908.1[+]61952650-61973334	PRKAR1A|rna54082,PRKAR1A|rna54083,PRKAR1A|rna54084,PRKAR1A|rna54085	148.472	100.134	136.961	108.418	82.7307	72.0627	61.4537
XLOC_025238	5	MRPL12	NC_027908.1[+]75573981-75579452	MRPL12|rna54587,MRPL12|rna54588	155.733	137.693	97.296	116.132	156.056	128.793	105.546
XLOC_025401	5	MYH10	NC_027908.1[-]8492909-8646225	MYH10|rna51886,MYH10|rna51883,MYH10|rna51884,MYH10|rna51885,MYH10|rna51882,MYH10|rna51880,MYH10|rna51881,MYH10|rna51877,MYH10|rna51878,MYH10|rna51879	213.253	47.4886	45.6559	55.229	79.255	113.178	73.8597
XLOC_025448	5	LOC699779	NC_027908.1[-]16238145-16241058	LOC699779|rna52022	50.0486	97.8286	121.735	97.6162	76.6558	68.5054	78.9624
XLOC_025662	5	ATP5G1	NC_027908.1[-]40659701-40662739	ATP5G1|rna52939,ATP5G1|rna52938	129.852	149.398	135.542	126.437	130.036	94.7588	93.2021
XLOC_026050	5	ARHGDIA	NC_027908.1[-]75696684-75700353	ARHGDIA|rna54600	296.285	208.424	195.016	114.256	137.837	115.393	92.0543
XLOC_026124	5	POLR1D	NC_027909.1[+]7167204-7168785	POLR1D|rna54883	115.732	206.696	137.383	116.957	103.215	113.846	94.1599
XLOC_026297	5	LOC696854	NC_027909.1[+]58620867-58622554	LOC696854|rna55585	142.056	94.4408	61.4097	65.1262	73.8906	58.0001	56.636
XLOC_026379	5	COL4A2	NC_027909.1[+]92019283-92219443	COL4A2|rna55888,COL4A2|rna55889	130.131	85.4724	117.213	72.7626	63.3259	78.1214	87.3755
XLOC_027165	5	NARS	NC_027910.1[-]47055757-47076780	NARS|rna56768	140.595	109.106	95.7438	79.7159	83.2906	81.0194	97.9872
XLOC_027173	5	LMAN1	NC_027910.1[-]48852340-48885392	LMAN1|rna56828,LMAN1|rna56827	143.743	97.5162	90.0598	66.6856	85.9948	75.8479	65.5702
XLOC_027264	5	ATP5D	NC_027911.1[+]1024151-1027325	ATP5D|rna57135,ATP5D|rna57136	151.532	164.858	155.029	106.843	93.2963	83.535	69.809
XLOC_027433	5	PRKCSH	NC_027911.1[+]11471281-11486575	PRKCSH|rna57896,PRKCSH|rna57897,PRKCSH|rna57898,PRKCSH|rna57899	117.75	114.795	125.868	92.5847	71.5881	70.8643	75.8712
XLOC_027472	5	C19H19orf53	NC_027911.1[+]13775880-13780097	C19H19orf53|rna58064	103.656	137	119.457	100.134	86.513	84.9673	78.8735
XLOC_027744	5	PSMD8	NC_027911.1[+]34102756-34112435	PSMD8|rna59082	130.411	136.414	113.985	92.6271	91.2675	84.3294	78.8006
XLOC_027775	5	PLD3	NC_027911.1[+]36088956-36119934	PLD3|rna59228,PLD3|rna59229,PLD3|rna59230,PLD3|rna59231,PLD3|rna59232,PLD3|rna59233,PLD3|rna59234,PLD3|rna59235,PLD3|rna59236,PLD3|rna59237,PLD3|rna59238	50.2744	81.0222	113.445	72.3578	57.176	64.641	75.1531
XLOC_027922	5	BAX	NC_027911.1[+]44357112-44365247	BAX|rna59884,BAX|rna59885,BAX|rna59886,BAX|rna59887	131.273	163.422	173.873	120.619	104.556	105.065	128.789
XLOC_028096	5	CHMP2A	NC_027911.1[+]50786002-50789869	CHMP2A|rna60594,CHMP2A|rna60595,CHMP2A|rna60596,CHMP2A|rna60597,CHMP2A|rna60598	100.775	130.083	123.107	85.7495	67.2725	67.9008	77.6816
XLOC_028170	5	UQCR	NC_027911.1[-]1411458-1417927	UQCR|rna57182	99.144	110.903	97.3555	84.323	65.5347	43.8449	50.4157
XLOC_028455	5	COPE	NC_027911.1[-]18982131-19005318	COPE|rna58417,COPE|rna58419,COPE|rna58418	151.518	114.871	98.4241	71.2219	66.2785	68.8213	57.4136
XLOC_028595	5	MRPL20	NC_027911.1[-]33781028-33782799	MRPL20|rna59045	234.03	157.993	129.812	89.9507	134.894	107.69	87.9692
XLOC_028774	5	KDELR1	NC_027911.1[-]43736254-43744774	KDELR1|rna59813	164.223	138.799	129.759	97.0371	66.597	64.626	68.6448
XLOC_029088	5	ATP6V0C	NC_027912.1[+]2547264-2553671	ATP6V0C|rna61143	137.18	117.567	100.37	60.971	65.3998	55.5698	44.0822
XLOC_029513	5	GABARAPL2	NC_027912.1[+]59877971-59897913	GABARAPL2|rna62861,GABARAPL2|rna62863,GABARAPL2|rna62862	115.545	110.094	103.627	53.9322	53.1737	54.9898	47.4146
XLOC_029562	5	MAP1LC3B	NC_027912.1[+]72182207-72194797	MAP1LC3B|rna63038,MAP1LC3B|rna63039	140.997	111.076	103.363	36.8218	29.7814	29.956	30.0703
XLOC_030375	5	MAGED1	NC_027913.1[+]51866250-51973354	MAGED1|rna63983,MAGED1|rna63984	171.927	121.35	113.093	97.863	86.9203	94.49	110.203
XLOC_030515	5	SH3BGRL	NC_027913.1[+]75077270-75172066	SH3BGRL|rna64421	74.9918	163.774	182.418	124.606	109.033	119.993	134.786
XLOC_030592	5	WBP5	NC_027913.1[+]97110310-97112335	WBP5|rna64625,WBP5|rna64626	204.976	156.089	144.364	74.2792	71.2617	69.8452	56.9202
XLOC_030595	5	TCEAL4	NC_027913.1[+]97333882-97336123	TCEAL4|rna64644,TCEAL4|rna64645	98.9712	102.11	83.9163	71.8826	43.1912	34.0434	54.9104
XLOC_030740	5	FAM127A	NC_027913.1[+]129037883-129039130	FAM127A|rna65186	76.8368	128.021	149.692	60.8423	48.1049	58.0656	52.0449
XLOC_030842	5	SSR4	NC_027913.1[+]147266872-147271051	SSR4|rna65565	154.616	152.67	141.353	99.6111	80.9799	69.8119	73.9499
XLOC_031558	5	BCAP31	NC_027913.1[-]147165443-147195970	BCAP31|rna65556	155.21	89.63	76.9387	59.3005	65.2171	62.773	56.3507
XLOC_032543	5	LOC106995978	NW_014922561.1[-]7-297	LOC106995978|rna66576	128.934	141.953	103.39	117.812	93.7032	83.2508	73.7285
XLOC_001834	6	FABP3	NC_027893.1[-]30440467-30451791	FABP3|rna1236,FABP3|rna1237,FABP3|rna1238	248.382	512.965	105.575	26.5724	14.5631	5.9968	1.45138
XLOC_002286	6	RHOC	NC_027893.1[-]113693171-113699344	RHOC|rna3373,RHOC|rna3372	246.535	340.861	318.694	33.0569	29.542	34.3883	42.2291
XLOC_002521	6	SSR2	NC_027893.1[-]130600989-130613591	SSR2|rna4270,SSR2|rna4269	376.717	280.256	251.048	147.895	119.742	98.5564	106.685
XLOC_003531	6	GPX1	NC_027894.1[+]93003769-93004904	GPX1|rna8389	148.453	350.162	334.172	150.585	137.841	156.975	137.543
XLOC_004988	6	CSTB	NC_027895.1[+]2947672-2953919	CSTB|rna10847	271.882	471.666	387.762	200.21	154.279	124.826	130.181
XLOC_005101	6	APP	NC_027895.1[+]20805477-21096395	APP|rna11235,APP|rna11236,APP|rna11237,APP|rna11238,APP|rna11239,APP|rna11240	238.652	399.765	440.727	163.95	126.611	119.917	139.216
XLOC_005954	6	COL6A1	NC_027895.1[-]766507-788899	COL6A1|rna10721	315.294	393.287	710.841	18.3549	12.8199	5.24679	6.86251
XLOC_006156	6	FSCN1	NC_027895.1[-]39418335-39433868	FSCN1|rna11495	226.871	272.561	244.803	107.185	147.942	152.76	112.648
XLOC_007289	6	CDKN1A	NC_027896.1[+]37612518-37621979	CDKN1A|rna15833,CDKN1A|rna15834,CDKN1A|rna15835	140.512	423.078	351.063	107.563	41.2279	31.1453	28.4665
XLOC_008105	6	POU5F1	NC_027896.1[-]31849068-31854980	POU5F1|rna15409	0.177308	618.162	451.027	177.863	73.4703	13.6599	294.11
XLOC_008130	6	CLIC1	NC_027896.1[-]32599928-32606876	CLIC1|rna15505	307.028	214.118	234.476	111.013	124.398	122.595	111.138
XLOC_008860	6	LAP3	NC_027897.1[+]16942478-16973457	LAP3|rna18384	85.8008	282.598	247.322	115.952	125.433	61.7505	72.6826
XLOC_013627	6	NPC2	NC_027899.1[-]136866092-136880224	NPC2|rna27166,NPC2|rna27167	340.886	363.162	467.31	156.333	85.6476	91.4537	113.161
XLOC_014120	6	STMN2	NC_027900.1[+]77859614-77914105	STMN2|rna29379	14.7405	711.369	539.655	40.8228	9.93608	6.72897	5.79935
XLOC_014501	6	CLU	NC_027900.1[-]27625235-27642445	CLU|rna28619,CLU|rna28620	262.266	280.5	234.605	78.813	75.7453	13.3915	2.20256
XLOC_015252	6	PSAP	NC_027901.1[+]60518444-60552863	PSAP|rna31862,PSAP|rna31860,PSAP|rna31861,PSAP|rna31863,PSAP|rna31864	189.366	228.808	306.161	115.726	103.739	101.486	88.1175
XLOC_017230	6	FKBP1A	NC_027902.1[-]34139653-34164184	FKBP1A|rna34561,FKBP1A|rna34562,FKBP1A|rna34563	330.645	285.064	289.485	151.807	129.451	106.787	114.761
XLOC_017833	6	EMP1	NC_027903.1[+]13867396-13887737	EMP1|rna37048	140.674	321.022	268.999	8.05692	7.30025	0.173404	0.0619024
XLOC_018022	6	IGFBP6	NC_027903.1[+]51729110-51733928	IGFBP6|rna37963	141.091	533.95	692.096	1.46157	2.44638	0.127161	0.0299854
XLOC_019102	6	DCN	NC_027903.1[-]90827732-90865805	DCN|rna38817,DCN|rna38816,DCN|rna38815	327.45	125.774	432.392	1.87903	0.109928	0.0555565	0
XLOC_020221	6	IGFBP5	NC_027904.1[-]98744578-98765338	IGFBP5|rna41524	225.723	208.297	327.181	71.8876	100.379	102.904	86.9753
XLOC_020976	6	LAPTM4A	NC_027905.1[-]19946248-19965100	LAPTM4A|rna42642,LAPTM4A|rna42641,LAPTM4A|rna42643	503.435	388.336	424.753	81.5215	56.7759	39.7985	39.3418
XLOC_021515	6	CD81	NC_027906.1[+]2204646-2226719	CD81|rna44801,CD81|rna44800,CD81|rna44802	195.584	275.719	278.032	102.656	89.5561	78.8905	80.0489
XLOC_022378	6	APLP2	NC_027906.1[+]122788125-122860142	APLP2|rna48553,APLP2|rna48554,APLP2|rna48555,APLP2|rna48556	373.525	278.264	293.425	129.448	131.225	116.647	112.38
XLOC_022434	6	H19	NC_027906.1[-]1831593-1834228	H19|rna44779,MIR675|rna44781	116.006	623.534	1054.2	24.3952	3.32652	1.73424	4.60147
XLOC_023216	6	THY1	NC_027906.1[-]112270254-112274656	THY1|rna48256	158.41	364.078	381.242	21.0913	3.03431	0.690288	0.32394
XLOC_023559	6	KLF4	NC_027907.1[+]32064318-32067563	KLF4|rna49836	5.37268	359.624	274.538	23.2872	6.88366	0	1.36934
XLOC_024102	6	GSN	NC_027907.1[-]17941448-18006267	GSN|rna49556,GSN|rna49555,GSN|rna49554,GSN|rna49553,GSN|rna49551,GSN|rna49552,GSN|rna49550	62.3199	694.284	1347.11	43.9695	7.82403	8.37168	11.1568
XLOC_024193	6	SEC61B	NC_027907.1[-]40420184-40428411	SEC61B|rna49965	332.093	310.67	258.44	158.521	151.554	137.352	112.105
XLOC_026218	6	ITM2B	NC_027909.1[+]27397334-27426269	ITM2B|rna55285	142.907	313.37	361.355	87.9572	67.7466	73.0811	75.5728
XLOC_027712	6	CAPNS1	NC_027911.1[+]32081496-32093364	CAPNS1|rna58873,CAPNS1|rna58874,CAPNS1|rna58875,CAPNS1|rna58876,CAPNS1|rna58877	413.414	279.514	274.054	125.227	109.695	77.7244	80.9196
XLOC_027898	6	LOC106994808,SEPW1	NC_027911.1[+]43171693-43178454	SEPW1|rna59754,LOC106994808|rna59755,LOC106994808|rna59756,LOC106994808|rna59757,LOC106994808|rna59758,LOC106994808|rna59759	287.781	260.244	214.828	106.971	86.3694	92.0715	85.1044
XLOC_029360	6	MMP2	NC_027912.1[+]39535792-39563109	MMP2|rna62206	303.162	374.877	477.74	40.6443	30.7417	29.5471	39.1176
XLOC_030147	6	CD99	NC_027913.1[+]1682735-1732590	CD99|rna63232,CD99|rna63231,CD99|rna63230,CD99|rna63228,CD99|rna63229,CD99|rna63233,CD99|rna63234	409.092	371.639	427.552	131.477	69.313	62.7191	68.3322
XLOC_030655	6	PLS3	NC_027913.1[+]109425365-109513632	PLS3|rna64857,PLS3|rna64858,PLS3|rna64859,PLS3|rna64860,PLS3|rna64861,PLS3|rna64862,PLS3|rna64863	259.561	221.447	263.294	62.3929	40.2	27.8561	35.3843
XLOC_033447	6	LOC106996567	NW_015049333.1[-]157-503	LOC106996567|rna67360	113.753	498.944	449.106	329.057	162.199	50.4377	44.8451
XLOC_002442	7	S100A10	NC_027893.1[-]126520673-126531843	S100A10|rna3918,S100A10|rna3917,S100A10|rna3919,S100A10|rna3922,S100A10|rna3921,S100A10|rna3920	877.321	1526.13	1025.33	329.645	171.375	2.32115	4.97409
XLOC_002443	7	S100A11	NC_027893.1[-]126603172-126607645	S100A11|rna3925	889.774	1548.86	1067.88	72.8464	42.0087	0.420932	0.192379
XLOC_002472	7	S100A6	NC_027893.1[-]128120261-128121727	S100A6|rna3989	1999.81	3844.17	2388.45	64.8895	64.7329	0.482301	0.219066
XLOC_002474	7	S100A4	NC_027893.1[-]128129213-128131510	S100A4|rna3991	1073.91	1302.53	1289.06	21.3317	9.31741	0.35754	0.740193
XLOC_002584	7	TAGLN2	NC_027893.1[-]134646076-134653456	TAGLN2|rna4474,TAGLN2|rna4473,TAGLN2|rna4475	709.37	817.928	535.191	63.3465	63.2766	9.13161	1.87332
XLOC_003391	7	LOC100428865	NC_027894.1[+]64445691-64446838	LOC100428865|rna7721	2817.47	797.517	813.233	647.792	739.59	868.169	618.191
XLOC_005517	7	COL1A2	NC_027895.1[+]119752170-119788876	COL1A2|rna12887	2152.96	930.15	1075.77	2.38541	0.0784612	0.540606	0.0879038
XLOC_009113	7	SPP1	NC_027897.1[+]86332215-86339998	SPP1|rna19379,SPP1|rna19380	4.70282	1323.7	2473.8	52.4513	120.393	2.79407	2.19497
XLOC_011512	7	SPARC	NC_027898.1[-]149783691-149809635	SPARC|rna23089,SPARC|rna23088	1702.65	690.718	1104.7	86.4834	88.009	109.233	32.3613
XLOC_011791	7	PDIA3	NC_027899.1[+]20097251-20123167	PDIA3|rna24286	1078.58	665.452	538.607	370.955	357.956	293.253	270.517
XLOC_011799	7	B2M	NC_027899.1[+]21093941-21100927	B2M|rna24332,B2M|rna24333	1163.17	1278.54	1779.1	426.821	251.439	203.994	199.176
XLOC_013026	7	ANXA2	NC_027899.1[-]36951893-37010060	ANXA2|rna24660,ANXA2|rna24659,ANXA2|rna24658	3930.5	1539.91	1265.75	310.992	302.786	11.6166	21.3804
XLOC_013046	7	PPIB	NC_027899.1[-]40754486-40762092	PPIB|rna24784	1106.56	653.706	603.708	344.544	296.546	261.859	193.859
XLOC_013096	7	PKM	NC_027899.1[-]49211766-49245983	PKM|rna25003,PKM|rna25002,PKM|rna25001,PKM|rna24999,PKM|rna25000	1298.65	485.782	330.804	255.171	267.785	251.628	250.818
XLOC_015049	7	VIM	NC_027901.1[+]17359059-17368620	VIM|rna30788	2308.81	1394.4	1683.18	450.937	670.081	686.133	474.856
XLOC_018100	7	MYL6	NC_027903.1[+]54908234-54911506	MYL6|rna38182,MYL6|rna38183,MYL6|rna38184,MYL6|rna38185,MYL6|rna38186,MYL6|rna38187,MYL6|rna38188	1562.36	685.346	526.441	352.313	372.357	524.058	260.925
XLOC_018335	7	HSP90B1	NC_027903.1[+]103789414-103807034	HSP90B1|rna39086	1140.29	790.939	604.398	489.952	503.61	426.103	368.93
XLOC_018936	7	CD63	NC_027903.1[-]54452296-54455846	CD63|rna38134	1031.69	538.325	685.696	238.386	170.946	142.762	172.246
XLOC_019601	7	COL3A1	NC_027904.1[+]76381416-76418940	COL3A1|rna40994	771.191	501.243	1676.74	12.4226	1.66179	0.271605	0.0518038
XLOC_020216	7	FN1	NC_027904.1[-]97336123-97413337	FN1|rna41493,FN1|rna41494,FN1|rna41495,FN1|rna41490,FN1|rna41491,FN1|rna41492,FN1|rna41487,FN1|rna41488,FN1|rna41489,FN1|rna41483,FN1|rna41484,FN1|rna41485,FN1|rna41486,FN1|rna41496,FN1|rna41497,FN1|rna41498,FN1|rna41499,FN1|rna41500,FN1|rna41501,FN1|rna41502,FN1|rna41503,FN1|rna41504,FN1|rna41505,FN1|rna41506	2315.38	326.863	212.849	17.562	11.2181	10.7754	14.0705
XLOC_022097	7	SERPINH1	NC_027906.1[+]67746233-67756737	SERPINH1|rna47324	1166.09	396.748	448.596	203.968	241.938	191.67	169.633
XLOC_022404	7	LOC697829	NC_027906.1[-]142975-143331	LOC697829|rna44595	662.765	799.579	990.962	441.829	274.132	86.6026	59.6403
XLOC_023450	7	HSPA5	NC_027907.1[+]13788512-13793665	HSPA5|rna49421	852.785	748.345	433.638	297.503	329.142	293.263	197.902
XLOC_024871	7	COL1A1	NC_027908.1[+]39351597-39369520	COL1A1|rna52879,COL1A1|rna52880,COL1A1|rna52881	2280.26	570.615	735.599	1.9625	0.422324	0.647172	0.104597
XLOC_025329	7	PFN1	NC_027908.1[-]4895268-4898677	PFN1|rna51535	1005	626.682	467.73	314.765	401.766	366.349	332.254
XLOC_027021	7	MYL12B	NC_027910.1[-]6215996-6232377	MYL12B|rna56143,LOC106994425|rna56144	1145.84	633.346	503.341	275.897	297.575	276.416	247.406
XLOC_027464	7	CALR	NC_027911.1[+]12894902-12901404	CALR|rna58018	1930.1	1061.32	874.633	560.946	579.439	484.329	358.11
XLOC_027923	7	FTL	NC_027911.1[+]44369067-44370842	FTL|rna59888	1733.36	422.602	569.197	379.078	429.188	428.661	295.003
XLOC_030317	7	TIMP1	NC_027913.1[+]47772279-47775979	TIMP1|rna63792	456.721	1419.78	2562.36	26.3066	21.2556	19.1729	23.4636
XLOC_000006	8	rna67631	NC_005943.1[-]5537-5845	rna67628|rna67628,rna67629|rna67629,rna67630|rna67630,rna67631|rna67631	42.1412	181.432	148.609	260.695	149.15	90.6931	127.178
XLOC_000091	8	PGD	NC_027893.1[+]9646058-9666489	PGD|rna388	102.95	103.072	112.529	148.299	160.224	194.034	153.65
XLOC_000292	8	KHDRBS1	NC_027893.1[+]31065987-31108692	KHDRBS1|rna1274,KHDRBS1|rna1273,KHDRBS1|rna1272	159.399	144.152	138.208	191.448	218.986	239.384	217.45
XLOC_000306	8	RBBP4	NC_027893.1[+]31722329-31751909	RBBP4|rna1334	81.3211	68.4548	93.5706	143.477	180.439	199.684	185.213
XLOC_000407	8	CDC20	NC_027893.1[+]42847638-42851859	CDC20|rna1822	185.072	74.2583	55.3171	140.156	188.75	193.009	186.479
XLOC_000553	8	SRSF11	NC_027893.1[+]69966568-70012864	SRSF11|rna2550,SRSF11|rna2551,SRSF11|rna2552,SRSF11|rna2553,SRSF11|rna2554,SRSF11|rna2555,SRSF11|rna2556,SRSF11|rna2557,SRSF11|rna2558,SRSF11|rna2559,SRSF11|rna2560,SRSF11|rna2561	116.853	89.2731	123.673	135.728	143.141	150.1	150.347
XLOC_000811	8	PHGDH	NC_027893.1[+]120898244-120928653	PHGDH|rna3536,PHGDH|rna3537,PHGDH|rna3538	174.155	97.3118	59.532	133.016	201.504	231.141	223.902
XLOC_000849	8	RBM8A	NC_027893.1[+]123420446-123424328	RBM8A|rna3632,RBM8A|rna3633,RBM8A|rna3634	147.471	145.28	133.206	149.586	224.722	224.961	203.612
XLOC_000959	8	CKS1B	NC_027893.1[+]129668991-129673553	CKS1B|rna4118	142.333	93.7417	57.584	132.66	196.15	196.175	186.066
XLOC_001747	8	HNRNPR	NC_027893.1[-]22095205-22130543	HNRNPR|rna830,HNRNPR|rna829,HNRNPR|rna833,HNRNPR|rna832,HNRNPR|rna831,HNRNPR|rna834	196.614	136.079	126.92	206.296	246.576	269.181	249.649
XLOC_001941	8	SLC2A1	NC_027893.1[-]42324774-42359556	SLC2A1|rna1797	31.529	178.416	127.606	110.956	208.729	251.353	200.807
XLOC_002023	8	MAGOH	NC_027893.1[-]52869509-52881290	MAGOH|rna2183	141.398	107.16	94.5072	142.654	216.817	230.123	188.474
XLOC_002089	8	SERBP1	NC_027893.1[-]67177066-67200133	SERBP1|rna2507,SERBP1|rna2508,SERBP1|rna2509,SERBP1|rna2510	149.74	139.323	123.466	170.742	202.405	195.148	179.284
XLOC_002116	8	LOC706480	NC_027893.1[-]77494138-77496490	LOC706480|rna2633,LOC706480|rna2632	147.016	117.579	135.392	208.394	227.027	279.408	239.948
XLOC_002258	8	PSMA5	NC_027893.1[-]110403903-110429310	PSMA5|rna3213,PSMA5|rna3214	195.649	201.769	141.885	155.546	197.871	173.816	153.877
XLOC_002301	8	CSDE1	NC_027893.1[-]115750413-115803262	NRAS|rna3436,CSDE1|rna3443,CSDE1|rna3441,CSDE1|rna3442,CSDE1|rna3439,CSDE1|rna3440,CSDE1|rna3437,CSDE1|rna3438	162.218	106.4	123.25	129.385	157.529	166.442	155.886
XLOC_002541	8	HDGF	NC_027893.1[-]131371300-131386280	HDGF|rna4363,HDGF|rna4362,HDGF|rna4361,HDGF|rna4360,HDGF|rna4359,HDGF|rna4358	302.577	96.0205	99.9847	151.908	190.554	201.847	168.251
XLOC_002607	8	PFDN2	NC_027893.1[-]135830267-135848247	PFDN2|rna4563	165.648	182.847	136.336	141.725	186.816	189.303	192.939
XLOC_002873	8	DHX9	NC_027893.1[-]184481945-184531323	DHX9|rna5740,DHX9|rna5741	128.144	101.414	103.496	161.697	219.92	229.284	189.846
XLOC_002915	8	CACYBP	NC_027893.1[-]192536877-192549036	CACYBP|rna5930,CACYBP|rna5931	207.622	126.739	91.1314	113.137	157.809	148.36	111.411
XLOC_003554	8	UQCRC1	NC_027894.1[+]93840802-93852331	UQCRC1|rna8492	227.173	197.334	162.264	165.908	153.717	144.837	143.909
XLOC_003611	8	HIGD1A	NC_027894.1[+]99826496-99844083	HIGD1A|rna8768,HIGD1A|rna8769	131.534	175.615	139.551	103.675	144.97	145.741	133.667
XLOC_003654	8	TRA2B	NC_027894.1[+]107004113-107025795	TRA2B|rna8995,TRA2B|rna8996,TRA2B|rna8997,TRA2B|rna8998	143.249	98.754	92.1047	169.458	218.98	227.653	203.763
XLOC_003817	8	SF3B1	NC_027894.1[+]148960226-149069888	SF3B1|rna9683,SF3B1|rna9682,SF3B1|rna9684,SF3B1|rna9685	151.817	139.732	174.417	190.919	195.722	211.085	206.51
XLOC_003865	8	RBP1	NC_027894.1[+]162399029-162421251	RBP1|rna9850	121.72	366.516	102.968	132.736	160.263	230.601	215.794
XLOC_003894	8	ANAPC13	NC_027894.1[+]167502439-167511269	ANAPC13|rna9963,ANAPC13|rna9964	115.461	107.546	114.195	144.812	157.466	161.173	173.243
XLOC_004372	8	GNL3	NC_027894.1[-]89496272-89505142	GNL3|rna8127,GNL3|rna8126	137.477	140.957	125.292	150.347	195.484	158.566	144.149
XLOC_004402	8	GNAI2	NC_027894.1[-]92059810-92083249	GNAI2|rna8309,GNAI2|rna8310	170.463	198.634	193.458	185.269	130.443	140.852	168.093
XLOC_004549	8	LOC704923	NC_027894.1[-]108714109-108732108	LOC704923|rna9045,LOC704923|rna9044,LOC704923|rna9043,LOC704923|rna9041,LOC704923|rna9042,LOC704923|rna9039,LOC704923|rna9040,LOC704923|rna9038,LOC704923|rna9037,LOC704923|rna9036,LOC704923|rna9035,LOC704923|rna9032,LOC704923|rna9033,LOC704923|rna9034	201.521	113.785	123.256	104.776	154.476	158.624	115.561
XLOC_004550	8	PSMD2	NC_027894.1[-]108737158-108747125	PSMD2|rna9046	210.206	151.896	133.546	124.823	161.088	169.324	147.295
XLOC_004658	8	PFN2	NC_027894.1[-]136706782-136725757	PFN2|rna9479,PFN2|rna9481,PFN2|rna9480	124.294	231.467	151.314	244.363	223.514	225.836	211.851
XLOC_004887	8	EIF4A2	NC_027894.1[-]192832998-192839333	EIF4A2|rna10395,EIF4A2|rna10394,EIF4A2|rna10396	144.716	135.462	232.692	212.986	192.346	168.476	184.005
XLOC_004940	8	NCBP2	NC_027894.1[-]203621624-203627945	NCBP2|rna10612,NCBP2|rna10618,NCBP2|rna10617,NCBP2|rna10616,NCBP2|rna10615,NCBP2|rna10614,NCBP2|rna10613	126.256	202.704	167.309	216.717	230.168	228.625	216.927
XLOC_004994	8	U2AF1	NC_027895.1[+]3579101-3593757	U2AF1|rna10858,U2AF1|rna10859,U2AF1|rna10860	198.807	158.782	128.392	180.462	250.851	250.314	210.177
XLOC_005254	8	CCT6A	NC_027895.1[+]55535775-55563877	CCT6A|rna11818,SUMF2|rna11819,SUMF2|rna11820,SUMF2|rna11821,SUMF2|rna11822,SUMF2|rna11823,SUMF2|rna11824	134.345	142.63	129.57	144.197	187.351	175.773	121.747
XLOC_005288	8	LOC705636	NC_027895.1[+]63933856-63953962	LOC705636|rna11966,LOC705636|rna11967,LOC705636|rna11965,LOC705636|rna11968	159.428	97.5374	82.5514	166.823	180.194	209.202	212.798
XLOC_005452	8	RPA3	NC_027895.1[+]101123067-101126327	RPA3|rna12599	182.926	100.195	81.4275	177.177	228.303	281.13	262.916
XLOC_005519	8	PEG10	NC_027895.1[+]120014898-120017677	PEG10|rna12907	127.93	48.8786	110.064	282.706	335.405	229.199	108.751
XLOC_005708	8	MEST	NC_027895.1[+]156604355-156625201	MEST|rna13749,MEST|rna13750,MEST|rna13751	135.094	70.3724	119.501	278.239	290.971	279.585	159.874
XLOC_005777	8	SSBP1	NC_027895.1[+]168130691-168142508	SSBP1|rna13985,SSBP1|rna13986,SSBP1|rna13987,SSBP1|rna13988,SSBP1|rna13989,SSBP1|rna13990,SSBP1|rna13991,SSBP1|rna13992,SSBP1|rna13993,SSBP1|rna13994	189.889	181.632	147.532	176.219	235.171	232.869	219.628
XLOC_006548	8	PDAP1	NC_027895.1[-]124837980-124850718	PDAP1|rna12996	234.047	156.583	135.018	137.995	179.859	174.65	152.212
XLOC_006853	8	RHEB	NC_027895.1[-]177688401-177741716	RHEB|rna14297	282.111	143.662	115.804	123.205	132.051	126.598	141.161
XLOC_006942	8	TMEM14B	NC_027896.1[+]10938520-10947699	TMEM14B|rna14645	114.568	136.171	138.848	168.437	195.781	190.544	209.135
XLOC_007254	8	HMGA1	NC_027896.1[+]35089780-35103160	HMGA1|rna15704	198.153	98.3817	90.1781	138.242	196	169.762	182.236
XLOC_007256	8	LOC718588	NC_027896.1[+]35159764-35160223	LOC718588|gene7722	109.076	130.913	160.833	182.326	126.762	148.344	106.247
XLOC_007287	8	SRSF3	NC_027896.1[+]37521103-37530796	SRSF3|rna15831	191.285	120.916	127.93	201.793	243.242	252.276	235.464
XLOC_007537	8	CD24	NC_027896.1[+]103187026-103193062	CD24|rna16888,CD24|rna16889	106.614	80.2167	22.2306	137.771	187.13	233.871	246.751
XLOC_007557	8	DYNLT1	NC_027896.1[+]107313436-107321310	DYNLT1|rna16946,DYNLT1|rna16947	170.158	89.5349	71.2837	119.796	153.065	158.982	161.299
XLOC_007734	8	HDAC2	NC_027896.1[+]153951376-153982430	HDAC2|rna17633,HDAC2|rna17634	145.634	176.828	169.627	195.235	247.123	253.339	239.079
XLOC_007912	8	DEK	NC_027896.1[-]18628473-18668851	DEK|rna14789	165.269	84.2893	84.3214	165.318	206.439	221.737	205.349
XLOC_008117	8	DDX39B	NC_027896.1[-]32389101-32401223	DDX39B|rna15427,DDX39B|rna15426,DDX39B|rna15428,DDX39B|rna15429	135.366	110.282	119.661	189.968	256.195	273.215	239.308
XLOC_008674	8	MARCKS	NC_027896.1[-]154064070-154070084	MARCKS|rna17637,MARCKS|rna17636	114.07	126.448	134.272	228.349	122.943	131.102	121.333
XLOC_009375	8	MSMO1	NC_027897.1[+]165597613-165615941	MSMO1|rna20417,MSMO1|rna20418,MSMO1|rna20419	102.471	216.774	165.705	221.196	202.851	177.149	162.355
XLOC_009795	8	EIF4E	NC_027897.1[-]97535889-97556154	EIF4E|rna19484	170.188	123.74	99.7034	115.465	144.751	133.098	122.306
XLOC_009804	8	LOC619515	NC_027897.1[-]97963324-97963677	LOC619515|gene9620	113.992	177.713	166.778	160.167	170.284	130.904	165.417
XLOC_009830	8	UBE2D3	NC_027897.1[-]101636369-101710906	UBE2D3|rna19545,UBE2D3|rna19544,UBE2D3|rna19543,UBE2D3|rna19542,UBE2D3|rna19546,UBE2D3|rna19552,UBE2D3|rna19551,UBE2D3|rna19550,UBE2D3|rna19549,UBE2D3|rna19548,UBE2D3|rna19547	208.109	134.924	132.998	143.231	175.103	189.26	166.985
XLOC_009903	8	MAD2L1	NC_027897.1[-]118907826-118914876	MAD2L1|rna19886	115.407	65.9778	53.2956	142.79	246.504	297.267	245.063
XLOC_010174	8	CCT5	NC_027898.1[+]10299478-10316339	CCT5|rna20862	184.473	148.866	145.723	178.78	245.332	242.122	195.475
XLOC_010379	8	CCNB1	NC_027898.1[+]67311234-67323105	CCNB1|rna21542	203.613	101.795	61.1892	174.928	232.374	223.803	215.029
XLOC_010416	8	HMGCR	NC_027898.1[+]72031845-72058050	HMGCR|rna21652,HMGCR|rna21653	60.5654	94.4241	73.5119	160.075	216.371	218.559	205.574
XLOC_010591	8	LMNB1	NC_027898.1[+]124376477-124434916	LMNB1|rna22296	108.237	50.2765	48.933	162.226	231.164	262.601	204.961
XLOC_010665	8	MATR3	NC_027898.1[+]137025681-137063722	MATR3|rna22637,MATR3|rna22638,MATR3|rna22639,MATR3|rna22640,MATR3|rna22641,MATR3|rna22642	97.3777	93.4313	100.251	164.889	208.467	232.682	217.254
XLOC_010826	8	RARS	NC_027898.1[+]166729995-166764454	RARS|rna23267	192.147	168.387	140.914	122.744	174.854	153.689	119.654
XLOC_010883	8	PRELID1	NC_027898.1[+]175944702-175947730	PRELID1|rna23449	160.561	151.537	103.487	126.688	158.559	150.239	119.954
XLOC_011169	8	AK6,TAF9	NC_027898.1[-]67518011-67539505	AK6|rna21552,AK6|rna21551,TAF9|rna21554,TAF9|rna21553,TAF9|rna21556,TAF9|rna21555,TAF9|rna21557	233.414	146.66	141.192	141.026	160.596	152.315	138.375
XLOC_011402	8	H2AFY	NC_027898.1[-]133049113-133114618	H2AFY|rna22505,H2AFY|rna22502,H2AFY|rna22503,H2AFY|rna22504,H2AFY|rna22506	141.421	101.183	98.6991	142.629	158.851	185.556	146.841
XLOC_011415	8	HNRNPA0	NC_027898.1[-]135454843-135456592	HNRNPA0|rna22555	122.359	93.5229	96.8003	140.645	172.595	211.585	169.982
XLOC_011627	8	NHP2	NC_027898.1[-]176631169-176635643	NHP2|rna23522,NHP2|rna23521	184.876	174.128	131.937	137.229	142.168	146.971	100.299
XLOC_011792	8	SERF2	NC_027899.1[+]20147506-20149979	SERF2|rna24290,SERF2|rna24291,SERF2|rna24292,SERF2|rna24293	199.752	183.169	233.224	150.96	118.444	135.107	168.753
XLOC_011793	8	HYPK	NC_027899.1[+]20155334-20158225	HYPK|rna24295,HYPK|rna24296	172.34	165.248	137.721	117.348	171.504	148.259	119.303
XLOC_011991	8	RCN2	NC_027899.1[+]54407869-54426346	RCN2|rna25248	120.303	78.1441	84.9741	130.783	199.126	235.012	232.952
XLOC_012329	8	PNN	NC_027899.1[+]100630506-100638186	PNN|rna26408,PNN|rna26409	84.699	69.1707	93.7313	173.574	191.889	212.324	203.625
XLOC_012469	8	SRSF5	NC_027899.1[+]131989089-131994963	SRSF5|rna26985,SRSF5|rna26986,SRSF5|rna26987,SRSF5|rna26988,SRSF5|rna26989,SRSF5|rna26990,SRSF5|rna26991	131.363	143.702	173.057	232.64	203.032	235.951	290.461
XLOC_012701	8	EIF5	NC_027899.1[+]165670972-165679187	EIF5|rna27939	136.87	98.0583	98.214	117.587	166.771	165.129	136.847
XLOC_013144	8	TSPAN3	NC_027899.1[-]54524008-54549309	TSPAN3|rna25253,TSPAN3|rna25252	93.5326	89.5791	108.652	159.383	149.415	178.987	167.024
XLOC_013199	8	SEC11A	NC_027899.1[-]62818827-62864203	SEC11A|rna25473,SEC11A|rna25472,SEC11A|rna25471,SEC11A|rna25469,SEC11A|rna25470,SEC11A|rna25474	219.201	167.533	135.894	149.419	138.941	126.249	115.763
XLOC_013329	8	SUPT16H	NC_027899.1[-]82597670-82632332	SUPT16H|rna25942	109.388	87.2463	78.5618	133.941	212.719	232.695	203.236
XLOC_013471	8	FKBP3	NC_027899.1[-]107095186-107114003	FKBP3|rna26462	141.61	134.857	101.701	181.485	212.412	224.948	225.034
XLOC_013742	8	WARS	NC_027899.1[-]162662895-162708200	WARS|rna27713,WARS|rna27712,WARS|rna27711	99.7783	156.445	223.797	178.165	144.886	129.759	125.491
XLOC_013758	8	CKB	NC_027899.1[-]165877694-165881363	CKB|rna27952	20.0278	178.917	128.281	201.37	206.849	279.588	185.471
XLOC_013762	8	C7H14orf2	NC_027899.1[-]166293378-166302943	C7H14orf2|rna27991,C7H14orf2|rna27990	183.864	220.86	207.256	185.597	146.533	139.654	141.062
XLOC_014287	8	SQLE	NC_027900.1[+]124254975-124295073	SQLE|rna29985,SQLE|rna29986	81.4753	137.002	110.697	191.928	189.068	210.397	177.399
XLOC_015256	8	PCBD1	NC_027901.1[+]61503385-61508152	PCBD1|rna31877	77.8682	127.785	139.97	169.468	177.593	187.324	204.302
XLOC_015619	8	IDI1	NC_027901.1[-]923828-934400	IDI1|rna30502,IDI1|rna30503,IDI1|rna30504	97.5166	201.769	149.155	260.85	247.2	226.174	153.379
XLOC_015780	8	HNRNPF	NC_027901.1[-]38805776-38830429	HNRNPF|rna31233,HNRNPF|rna31232,HNRNPF|rna31231,HNRNPF|rna31230,HNRNPF|rna31229,HNRNPF|rna31228,HNRNPF|rna31227,HNRNPF|rna31226,HNRNPF|rna31225,HNRNPF|rna31224,HNRNPF|rna31234	217.37	152.362	149.911	169.572	222.775	223.731	178.66
XLOC_015941	8	HNRNPH3	NC_027901.1[-]64255372-64266337	HNRNPH3|rna32021,HNRNPH3|rna32024,HNRNPH3|rna32022,HNRNPH3|rna32023,HNRNPH3|rna32025,HNRNPH3|rna32026	127.304	86.876	72.4072	142.788	156.238	171.695	202.404
XLOC_016155	8	PRDX3	NC_027901.1[-]115129775-115140598	PRDX3|rna33119	191.966	119.229	136.266	178.952	186.273	163.87	153.821
XLOC_016417	8	AHCY	NC_027902.1[+]29848947-29871601	AHCY|rna34343,AHCY|rna34344,AHCY|rna34345,AHCY|rna34346,AHCY|rna34347,AHCY|rna34348	122.192	129.808	113.654	164.192	172.245	152.345	145.261
XLOC_016479	8	NOP56	NC_027902.1[+]35480288-35486095	NOP56|rna34603,NOP56|rna34604	129.894	108.525	113.379	170.483	248.898	227.653	220.869
XLOC_016758	8	EWSR1	NC_027902.1[+]71075507-71108610	EWSR1|rna35549,EWSR1|rna35550,EWSR1|rna35551,EWSR1|rna35553,EWSR1|rna35554,EWSR1|rna35552,EWSR1|rna35555	165.347	125.344	133.581	164.691	185.919	210.978	209.411
XLOC_016834	8	POLR2F	NC_027902.1[+]79963497-79978265	POLR2F|rna35942	207.1	161.056	143.319	182.372	229.783	222.866	214.97
XLOC_017080	8	UBE2C	NC_027902.1[-]18700823-18704912	UBE2C|rna33939,UBE2C|rna33938,UBE2C|rna33937	133.834	92.7849	65.7339	156.935	173.659	196.087	203.196
XLOC_017096	8	YWHAB	NC_027902.1[-]19549376-19572470	YWHAB|rna34005,YWHAB|rna34004,YWHAB|rna34006	210.609	195.819	184.341	152.597	159.242	153.991	141.055
XLOC_017164	8	DYNLRB1	NC_027902.1[-]29605642-29631452	DYNLRB1|rna34333,DYNLRB1|rna34332	214.853	176.333	178.499	130.192	133.588	120.51	127.989
XLOC_017580	8	DDX17	NC_027902.1[-]80462733-80487057	DDX17|rna35973,DDX17|rna35972,DDX17|rna35971,DDX17|rna35970	115.415	106.033	173.719	194.234	147.696	167.194	181.036
XLOC_018095	8	PA2G4	NC_027903.1[+]54837827-54847779	PA2G4|rna38167	180.329	182.557	140.365	180.04	264.289	208.448	169.177
XLOC_018255	8	LOC713250	NC_027903.1[+]87761752-87770185	LOC713250|rna38789	192.505	95.6049	86.8898	186.629	208.952	227.369	176.363
XLOC_018475	8	TMED2	NC_027903.1[+]123605005-123618798	TMED2|rna39710,TMED2|rna39711	266.544	183.269	172.007	156.17	150.033	126.779	112.143
XLOC_018579	8	MRPL51	NC_027903.1[-]6731014-6732283	MRPL51|rna36674	210.652	148.252	153.697	161.753	164.13	157.988	153.655
XLOC_018910	8	ATP5G2	NC_027903.1[-]52322753-52335014	ATP5G2|rna38030	86.8644	128.476	139.474	167.533	159.915	186.144	188.52
XLOC_018937	8	SARNP	NC_027903.1[-]54484379-54554845	SARNP|rna38137,SARNP|rna38138,SARNP|rna38139,SARNP|rna38140,SARNP|rna38141,SARNP|rna38142	148.848	120.455	111.771	159.888	151.916	175.07	138.346
XLOC_019254	8	SRSF9	NC_027903.1[-]120689056-120697881	SRSF9|rna39552	162.856	130.328	123.613	165.614	189.562	208.349	182.963
XLOC_019473	8	PSMD14	NC_027904.1[+]47995687-48105793	PSMD14|rna40545,PSMD14|rna40546,PSMD14|rna40547	127.097	148.944	102.215	117.543	161.81	148.562	127.256
XLOC_019558	8	HNRNPA3	NC_027904.1[+]64239367-64266868	LOC707397|gene20003,HNRNPA3|rna40848,HNRNPA3|rna40849,HNRNPA3|rna40851,HNRNPA3|rna40852,HNRNPA3|rna40850	108.3	94.928	100.987	165.886	182.913	202.785	196.714
XLOC_019574	8	UBE2E3	NC_027904.1[+]68001996-68085129	UBE2E3|rna40924,UBE2E3|rna40925,UBE2E3|rna40926	176.916	96.1244	109.477	131.836	137.737	161.33	155.152
XLOC_019632	8	BZW1	NC_027904.1[+]82298992-82311481	BZW1|rna41147,BZW1|rna41148,BZW1|rna41149	189.295	173.61	150.363	138.688	178.858	167.032	132.805
XLOC_019648	8	NOP58	NC_027904.1[+]83857301-83895680	NOP58|rna41236,NOP58|rna41237	144.8	101.939	89.3878	128.396	183.456	172.026	147.937
XLOC_020063	8	OLA1	NC_027904.1[-]61082468-61254608	OLA1|rna40781,OLA1|rna40782	117.828	181.159	161.214	260.704	232.393	232.002	196.133
XLOC_020203	8	IDH1	NC_027904.1[-]90006342-90024909	IDH1|rna41389,IDH1|rna41388,IDH1|rna41390	89.8446	164.742	117.082	153.902	148.541	168.369	157.546
XLOC_020732	8	MAT2A	NC_027905.1[+]87287928-87294172	MAT2A|rna44024	143.299	111.129	134.386	145.011	184.794	177.963	170.037
XLOC_021653	8	C14H11orf98	NC_027906.1[+]11642968-11645683	C14H11orf98|rna45546	133.66	119.633	85.6892	115.852	192.552	179.763	138.226
XLOC_021655	8	GANAB	NC_027906.1[+]11662384-11687766	GANAB|rna45549,GANAB|rna45548	219.842	145.254	159.889	137.096	133.439	118.949	127.282
XLOC_021672	8	LOC100424198	NC_027906.1[+]12488342-12490687	LOC100424198|rna45595	112.702	189.557	129.474	167.396	124.19	125.794	121
XLOC_021687	8	PRPF19	NC_027906.1[+]13376796-13392239	PRPF19|rna45667	92.2008	102.889	91.431	129.451	170.133	163.989	153.085
XLOC_021735	8	SSRP1	NC_027906.1[+]16315154-16325350	SSRP1|rna45854,SSRP1|rna45855,SSRP1|rna45856	181.676	132.646	100.482	195.889	275.736	271.54	259.381
XLOC_021958	8	LOC708096	NC_027906.1[+]59170765-59172531	LOC708096|rna46925	92.9775	121.391	157.592	172.442	141.625	136.039	151.447
XLOC_022446	8	NAP1L4	NC_027906.1[-]2777811-2825739	NAP1L4|rna44818,NAP1L4|rna44816,NAP1L4|rna44817,NAP1L4|rna44815,NAP1L4|rna44822,NAP1L4|rna44821,NAP1L4|rna44820,NAP1L4|rna44819	137.505	118.762	99.23	136.949	167.677	161.75	163.268
XLOC_022565	8	STIP1	NC_027906.1[-]10324963-10346529	STIP1|rna45441,STIP1|rna45440	175.312	128.258	114.737	137.179	200.186	197.703	165.325
XLOC_022584	8	POLR2G	NC_027906.1[-]11542220-11547562	POLR2G|rna45523,POLR2G|rna45524	94.9297	114.375	113.392	193.6	215.845	240.161	254.211
XLOC_022662	8	C14H11orf31	NC_027906.1[-]15895627-15897158	C14H11orf31|rna45811	91.119	101.512	103.646	169.362	199.552	199.489	192.578
XLOC_022779	8	CAPRIN1	NC_027906.1[-]31806006-31856561	CAPRIN1|rna46335,CAPRIN1|rna46334	127.638	87.2998	107.223	132.218	154.762	155.725	134.349
XLOC_022852	8	C14H11orf58	NC_027906.1[-]49629362-49647110	C14H11orf58|rna46633,C14H11orf58|rna46634	142.754	139.991	136.309	147.694	179.988	196.692	168.3
XLOC_022887	8	EIF3F	NC_027906.1[-]58490315-58499970	EIF3F|rna46889	113.448	195.41	185.419	171.219	135.334	139.52	135.262
XLOC_023085	8	CWC15	NC_027906.1[-]87560254-87570865	CWC15|rna47672,CWC15|rna47673	169.214	101.148	100.433	133.703	168.41	188.862	159.735
XLOC_023375	8	LOC106993579	NC_027907.1[+]4538808-4543917	LOC106993579|rna48929	103.202	327.741	147.841	147.07	115.876	98.5783	222.377
XLOC_023658	8	STOML2	NC_027907.1[+]49188385-49191640	STOML2|rna50302	128.728	97.0156	83.5974	139.95	155.495	163.164	172.552
XLOC_023671	8	DCTN3	NC_027907.1[+]49647141-49654128	DCTN3|rna50347,DCTN3|rna50348,DCTN3|rna50349,DCTN3|rna50350	129.072	137.671	124.906	160.458	175.714	190.184	208.913
XLOC_023763	8	PSIP1	NC_027907.1[+]68419733-68470043	PSIP1|rna50614,PSIP1|rna50613	92.793	90.1925	75.8429	163.352	176.361	201.061	206.12
XLOC_023856	8	PSAT1	NC_027907.1[+]94580649-94613426	PSAT1|rna51020,PSAT1|rna51021	91.9134	123.969	103.522	113.753	168.724	139.433	218.793
XLOC_024119	8	ATP6V1G1	NC_027907.1[-]24812791-24822498	ATP6V1G1|rna49644	142.598	185.829	195.501	137.64	129.85	156.94	142.589
XLOC_024289	8	DNAJA1	NC_027907.1[-]50911252-50926374	DNAJA1|rna50428	214.567	117.034	150.114	137.686	213.545	231.654	149.11
XLOC_024556	8	PSMB6	NC_027908.1[+]4724286-4726627	PSMB6|rna51502,PSMB6|rna51503	221.367	154.488	151.013	159.168	197.005	188.101	181.99
XLOC_024671	8	CENPV	NC_027908.1[+]16340329-16351162	CENPV|rna52031	54.9811	31.8332	32.7842	134.604	202.75	257.725	239.338
XLOC_024731	8	WSB1	NC_027908.1[+]21281772-21300534	WSB1|rna52236	66.6296	91.0346	124.527	86.2271	134.905	465.387	137.317
XLOC_024836	8	LOC709214,SRSF1	NC_027908.1[+]31651348-31670386	SRSF1|rna52694,SRSF1|rna52695,LOC709214|rna52696,LOC709214|rna52697,LOC709214|rna52698	135.396	98.7959	99.4797	177.244	198.445	203.34	169.387
XLOC_024839	8	MRPS23	NC_027908.1[+]31815409-31825778	MRPS23|rna52708	112.32	142.051	96.0334	138.505	197.132	164.904	156.169
XLOC_024909	8	CBX1	NC_027908.1[+]41795468-41838595	CBX1|rna52994,CBX1|rna52995,CBX1|rna52996	114.871	87.6339	76.5466	145.383	162.016	164.606	171.153
XLOC_024941	8	PSMB3	NC_027908.1[+]44448424-44460566	PSMB3|rna53157,PSMB3|rna53158	192.76	158.736	131.193	108.866	137.115	146.027	121.087
XLOC_025202	8	2019-09-09	NC_027908.1[+]71062987-71275745	SEPT9|rna54412,SEPT9|rna54413,SEPT9|rna54414,SEPT9|rna54415,SEPT9|rna54416,SEPT9|rna54417,SEPT9|rna54418,SEPT9|rna54419,LOC106994141|rna54421	173.607	158.79	210.104	121.568	125.413	130.534	130.851
XLOC_025365	8	GABARAP	NC_027908.1[-]7216972-7218934	GABARAP|rna51691	252.346	173.469	186.948	148.401	141.214	166.59	193.363
XLOC_025607	8	DYNLL2	NC_027908.1[-]31567809-31575598	DYNLL2|rna52690	64.4852	51.1386	56.1886	130.973	214.375	279.183	220.688
XLOC_025635	8	LUC7L3	NC_027908.1[-]38797966-38829984	LUC7L3|rna52824,LUC7L3|rna52825,LUC7L3|rna52823,LUC7L3|rna52820,LUC7L3|rna52821,LUC7L3|rna52822,LUC7L3|rna52826,LUC7L3|rna52827	106.031	88.0076	126.674	150.143	147.734	152.17	162.917
XLOC_025726	8	TOP2A	NC_027908.1[-]46212392-46244240	TOP2A|rna53291,TOP2A|rna53290	107.003	60.9127	47.3201	175.625	190.405	199.869	224.531
XLOC_025790	8	ACLY	NC_027908.1[-]47705333-47770326	ACLY|rna53405,ACLY|rna53406,ACLY|rna53403,ACLY|rna53404,ACLY|rna53402,ACLY|rna53401	102.052	139.041	140.145	163.43	169.308	168.589	135.361
XLOC_025984	8	H3F3B	NC_027908.1[-]69490909-69494752	H3F3B|rna54304,H3F3B|rna54303	155.652	247.321	197.1	167.246	162.429	160.166	146.16
XLOC_026052	8	ALYREF	NC_027908.1[-]75718706-75722327	ALYREF|rna54602	134.269	100.909	77.4647	124.648	173.658	193.69	132.662
XLOC_026137	8	POMP	NC_027909.1[+]8187167-8206054	POMP|rna54907	206.415	200.544	172.808	148.865	183.171	170.021	152.766
XLOC_026347	8	IPO5	NC_027909.1[+]79622844-79692961	IPO5|rna55735,IPO5|rna55736,IPO5|rna55737,IPO5|rna55738	165.964	118.301	110.706	175.874	197.876	187.601	192.979
XLOC_026988	8	LOC698226	NC_027910.1[+]69648346-69649251	LOC698226|gene27596	125.389	106.415	195.086	263.696	150.67	199.536	144.443
XLOC_027032	8	TYMS	NC_027910.1[-]8836531-8848732	TYMS|rna56174	107.189	89.3512	107.312	176.373	185.33	186.998	199.721
XLOC_027250	8	PTBP1	NC_027911.1[+]562606-578298	PTBP1|rna57090,PTBP1|rna57091,PTBP1|rna57092,PTBP1|rna57093,PTBP1|rna57094	167.6	117.263	118.784	147.97	199.508	195.879	141.53
XLOC_027261	8	GPX4	NC_027911.1[+]881870-884690	GPX4|rna57127	242.878	92.1202	105.416	136.954	138.601	167.957	152.743
XLOC_027266	8	CIRBP	NC_027911.1[+]1053341-1057543	CIRBP|rna57138	104.11	117.629	160.543	191.009	253.079	251.022	273.834
XLOC_027418	8	ILF3	NC_027911.1[+]10691099-10729664	ILF3|rna57803,ILF3|rna57804,ILF3|rna57805,ILF3|rna57806,ILF3|rna57807,ILF3|rna57808,LOC106994634|rna57809	114.838	87.5533	89.5874	160.449	196.085	221.578	197.033
XLOC_027660	8	UBA2	NC_027911.1[+]30422563-30466112	UBA2|rna58676	119.191	80.8764	83.6415	122.595	176.173	180.682	171.67
XLOC_027680	8	LOC718556	NC_027911.1[+]31217532-31218388	LOC718556|rna58760	133.867	149.248	160.524	183.069	161.762	204.142	171.465
XLOC_027886	8	CALM3	NC_027911.1[+]41933784-41943537	CALM3|rna59692,CALM3|rna59693	188.415	187.988	155.328	215.326	189.497	214.238	227.71
XLOC_027897	8	GLTSCR2	NC_027911.1[+]43145421-43157581	GLTSCR2|rna59753	90.714	167.2	235.819	235.535	159.626	177.489	183.139
XLOC_027925	8	SNRNP70	NC_027911.1[+]44481224-44505347	SNRNP70|rna59903,SNRNP70|rna59904	132.448	91.6694	115.134	127.938	147.067	173.508	159.534
XLOC_027984	8	PPP2R1A	NC_027911.1[+]47419040-47456162	PPP2R1A|rna60244	104.015	124.371	109.993	139.434	140.985	158.942	183.284
XLOC_028187	8	LSM7	NC_027911.1[-]2213379-2220169	LSM7|rna57248	137.398	115.164	101.645	152.544	185.258	186.955	179.602
XLOC_028318	8	EIF3G	NC_027911.1[-]10121435-10126286	EIF3G|rna57752	117.833	169.022	172.189	159.688	149.942	142.714	114.272
XLOC_028326	8	CDC37	NC_027911.1[-]10425966-10438049	CDC37|rna57776	197.863	207.588	139.551	122.49	134.687	138.176	109.451
XLOC_028447	8	LSM4	NC_027911.1[-]18324464-18341187	LSM4|rna58363	171.127	179.079	115.241	197.054	239.272	263.579	237.118
XLOC_028939	8	UBE2S	NC_027911.1[-]50620468-50627295	UBE2S|rna60575	174.393	125.661	87.665	128.848	190.35	189.914	148.313
XLOC_028946	8	TRIM28	NC_027911.1[-]50791075-50796538	TRIM28|rna60599,TRIM28|rna60600	153.742	88.3538	98.5017	159.121	214.345	222.037	195.978
XLOC_029209	8	UQCRC2	NC_027912.1[+]20544179-20574468	UQCRC2|rna61687	173.727	180.634	200.468	212.828	178.465	154.979	153.976
XLOC_029477	8	CYB5B	NC_027912.1[+]53861735-53901773	CYB5B|rna62665	99.8809	140.122	112.638	137.4	152.706	175.407	149.445
XLOC_029594	8	TUBB3	NC_027912.1[+]74790895-74808567	TUBB3|rna63161,TUBB3|rna63162	35.2475	295.954	88.8616	221.472	156.775	230.626	189.882
XLOC_029749	8	RSL1D1	NC_027912.1[-]11882519-11896992	RSL1D1|rna61492,RSL1D1|rna61491	191.582	161.053	157.571	193.196	261.801	231.29	188.557
XLOC_029773	8	ARL6IP1	NC_027912.1[-]17948933-17959165	ARL6IP1|rna61594	142.132	129.251	101.125	201.85	210.274	218.944	221.258
XLOC_030112	8	MVD	NC_027912.1[-]73471270-73482495	MVD|rna63091,MVD|rna63092	39.777	189.953	134.369	214.361	220.02	227.417	162.874
XLOC_030216	8	SMS	NC_027913.1[+]21366697-21423812	SMS|rna63505	156.384	122.873	181.855	123.655	164.325	163.648	136.176
XLOC_030600	8	TMSB15B	NC_027913.1[+]97672911-97735054	TMSB15B|rna64673,TMSB15B|rna64674	142.393	90.4757	49.492	111.842	164.557	233.711	236.663
XLOC_030676	8	PGRMC1	NC_027913.1[+]112999479-113007692	PGRMC1|rna64899	224.611	119.698	63.2922	126.327	146.787	178.76	159.988
XLOC_031973	8	LOC700262	NW_014845265.1[-]404-1118	LOC700262|rna66066	113.419	134.492	150.686	186.363	138.272	148.74	127.679
XLOC_000001	9	rna67627	NC_005943.1[+]536-5529	rna67619|rna67619,rna67620|rna67620,rna67621|rna67621,rna67622|rna67622,rna67623|rna67623,ND1|gene34201,rna67624|rna67624,rna67626|rna67626,ND2|gene34202,rna67627|rna67627	169.499	304.71	250.691	364.186	244.005	183.068	259.375
XLOC_000003	9	ND5	NC_005943.1[+]8291-14139	rna67634|rna67634,ATP8|gene34205,ATP6|gene34206,COX3|gene34207,rna67635|rna67635,ND3|gene34208,rna67636|rna67636,ND4L|gene34209,ND4|gene34210,rna67637|rna67637,rna67638|rna67638,rna67639|rna67639,ND5|gene34211	196.765	225.786	240.414	239.474	194.253	189.983	193.853
XLOC_000004	9	CYTB	NC_005943.1[+]14741-15945	CYTB|gene34213,rna67641|rna67641	189.171	213.012	205.488	226.292	200.337	158.718	178.415
XLOC_000008	9	ND6	NC_005943.1[-]14140-14667	ND6|gene34212	193.213	228.897	269.667	248.489	171.233	190.005	151.727
XLOC_000754	9	ATP5F1	NC_027893.1[+]112413957-112426165	ATP5F1|rna3317	183.355	223.222	201.658	201.152	172.421	154.161	145.628
XLOC_001092	9	ARF1	NC_027893.1[+]139083731-139099334	ARF1|rna4701,ARF1|rna4702	280.841	292.372	239.093	194.946	206.282	173.446	158.283
XLOC_001729	9	DDOST	NC_027893.1[-]19460129-19469579	DDOST|rna721	267.903	282.873	246.932	160.743	135.679	130.4	131.853
XLOC_002138	9	GNG5	NC_027893.1[-]84730752-84739037	GNG5|rna2785	293.746	284.048	207.666	224.478	206.715	230.729	229.736
XLOC_002209	9	CNN3	NC_027893.1[-]95563122-95606644	CNN3|rna3014,CNN3|rna3015	211.844	173.573	185.647	167.193	213.722	255.598	185.97
XLOC_002530	9	CCT3	NC_027893.1[-]130928379-130956282	CCT3|rna4304	254.785	219.524	214.352	233.798	292.108	257.334	214.994
XLOC_003450	9	ARF4	NC_027894.1[+]84551142-84576317	ARF4|rna8003,ARF4|rna8004	356.843	250.367	218.037	140.099	168.709	167.833	142.611
XLOC_003888	9	LOC716997	NC_027894.1[+]165379462-165379947	LOC716997|rna9933	134.588	185.879	211.137	277.343	181.143	284.97	210.055
XLOC_004221	9	RPN1	NC_027894.1[-]49727406-49753464	RPN1|rna7341	284.341	203.173	184.214	190.112	157.43	140.195	148.567
XLOC_004242	9	LSM3	NC_027894.1[-]52246861-52265982	LSM3|rna7436	231.964	176.237	137.877	234.406	272.65	237.052	234.136
XLOC_004394	9	MANF	NC_027894.1[-]90921930-90926079	MANF|rna8233	406.513	243.874	174.071	116.675	152.893	125.773	92.0485
XLOC_004556	9	AP2M1	NC_027894.1[-]108866813-108876209	AP2M1|rna9072,AP2M1|rna9073	306.309	209.565	177.361	172.183	160.509	147.963	140.491
XLOC_005446	9	NDUFA4	NC_027895.1[+]97676733-97683361	NDUFA4|rna12574	200.963	249.408	233.919	220.164	192.045	180.456	183.235
XLOC_006197	9	EIF4H	NC_027895.1[-]43206057-43232695	EIF4H|rna11645,EIF4H|rna11646	234.961	171.008	163.647	178.08	201.605	196.684	175.808
XLOC_006550	9	ATP5J2	NC_027895.1[-]124896427-124904779	ATP5J2|rna13008	300.053	228.385	224.637	296.106	237.532	260.571	255.981
XLOC_006735	9	AKR1B1	NC_027895.1[-]160580724-160597313	AKR1B1|rna13804	403.899	120.443	99.5995	169.169	206.275	219.577	228.228
XLOC_006997	9	LOC715041	NC_027896.1[+]24902834-24903423	LOC715041|rna14834	188.616	221.226	229.713	239.717	219.599	176.654	194.996
XLOC_007321	9	TOMM6	NC_027896.1[+]42753540-42755794	TOMM6|rna15985,TOMM6|rna15986	287.644	221.026	198.612	249.249	268.71	262.206	270.649
XLOC_007736	9	LOC695715	NC_027896.1[+]154852946-154853510	LOC695715|rna17642	161.317	204.177	242.401	246.924	215.484	212.167	217.92
XLOC_007838	9	LOC106997763	NC_027896.1[-]3065470-3066994	LOC106997763|rna14489	316.427	355.836	133.643	192.629	159.015	206.474	146.41
XLOC_007925	9	LOC100427953	NC_027896.1[-]25117491-25118400	LOC100427953|rna14845	195.771	215.236	301.702	336.062	250.357	267.127	277.732
XLOC_008927	9	UCHL1	NC_027897.1[+]41034022-41045383	UCHL1|rna18655	340.814	340.3	158.748	194.052	255.202	219.487	163.292
XLOC_009219	9	LOC106998475	NC_027897.1[+]117523769-117524889	LOC106998475|rna19853	192.741	189.764	277.874	261.843	173.355	133.137	155.381
XLOC_009897	9	C5H4orf3	NC_027897.1[-]118269949-118272313	C5H4orf3|rna19872	353.432	262.499	267.94	217.251	236.422	253.02	247.293
XLOC_010321	9	NDUFS4	NC_027898.1[+]54480166-54596455	NDUFS4|rna21340,NDUFS4|rna21341,NDUFS4|rna21342	177.664	204.144	191.493	197.666	219.04	240.378	192.618
XLOC_010853	9	ATP6V0E1	NC_027898.1[+]171272918-171322972	ATP6V0E1|rna23342	320.573	207.396	206.539	140.125	160.235	153.467	138.809
XLOC_010910	9	CANX	NC_027898.1[+]178344424-178378909	CANX|rna23594,CANX|rna23595,CANX|rna23596,CANX|rna23597,CANX|rna23598,CANX|rna23599	310.026	233.286	234.886	206.962	210.735	180.576	155.246
XLOC_011426	9	HSPA9	NC_027898.1[-]136285893-136307670	HSPA9|rna22622	311.863	224.239	157.532	220.653	302.623	248.018	211.572
XLOC_011824	9	EID1	NC_027899.1[+]25198366-25200086	EID1|rna24433	268.192	238.943	241.19	163.534	124.642	142.953	252.962
XLOC_012002	9	PSMA4	NC_027899.1[+]55930218-55939139	PSMA4|rna25313	208.167	241.843	164.342	188.499	248.594	241.981	226.685
XLOC_012408	9	PSMA3	NC_027899.1[+]120218784-120246486	PSMA3|rna26688	202.849	200.085	160.477	197.668	254.377	256.528	223.867
XLOC_012879	9	SRP14	NC_027899.1[-]16363721-16367119	SRP14|rna24017	269.578	231.833	246.365	303.6	238.949	283.16	268.798
XLOC_013120	9	COX5A	NC_027899.1[-]52150444-52170884	COX5A|rna25150	194.388	244.147	199.328	219.834	219.913	180.331	135.465
XLOC_013344	9	DAD1	NC_027899.1[-]83882941-83906535	DAD1|rna25968,DAD1|rna25969	384.453	296.268	251.7	233.336	243.96	237.841	221.427
XLOC_013384	9	NEDD8	NC_027899.1[-]85628770-85644018	NEDD8|rna26181	221.938	225.379	193.515	148.933	159.225	147.672	137.122
XLOC_013981	9	LOC702760	NC_027900.1[+]41248650-41249131	LOC702760|rna28878	151.493	216.807	290.475	243.713	219.491	213.675	221.107
XLOC_014126	9	FABP5	NC_027900.1[+]79547611-79552071	FABP5|rna29405,FABP5|rna29406	295.243	358.245	298.877	262.587	255.664	198.537	256.178
XLOC_014193	9	LOC106999884	NC_027900.1[+]96479327-96480542	LOC106999884|rna29620	275.892	221.683	154.865	265.219	185.595	171.876	167.726
XLOC_014239	9	ENY2	NC_027900.1[+]108151847-108161419	ENY2|rna29829,ENY2|rna29830	273.312	145.013	150.885	175.404	197.908	194.441	173.207
XLOC_014565	9	VDAC3	NC_027900.1[-]42285705-42299527	VDAC3|rna28916,VDAC3|rna28917,VDAC3|rna28919,VDAC3|rna28918,VDAC3|rna28920,VDAC3|rna28921,VDAC3|rna28922	216.055	211.844	185.767	213.186	247.884	243.379	228.871
XLOC_014754	9	LOC701223	NC_027900.1[-]94884916-94890300	LOC701223|rna29601	368.804	202.299	256.388	280.557	301.402	271.993	268.6
XLOC_014935	9	EEF1D	NC_027900.1[-]142835306-142854030	EEF1D|rna30240,EEF1D|rna30238,EEF1D|rna30239,EEF1D|rna30237,EEF1D|rna30236,EEF1D|rna30235,EEF1D|rna30233,EEF1D|rna30234,EEF1D|rna30232,EEF1D|rna30231	357.205	310.248	327.432	317.586	281.363	251.1	220.969
XLOC_015220	9	VDAC2	NC_027901.1[+]54681758-54703368	VDAC2|rna31631	311.368	320.155	277.077	268.475	271.417	230.301	204.449
XLOC_015264	9	PPA1	NC_027901.1[+]62212528-62242330	PPA1|rna31920	185.424	195.341	148.312	241.423	273.309	248.013	224.31
XLOC_015406	9	PGAM1	NC_027901.1[+]92930463-92941008	PGAM1|rna32509,PGAM1|rna32510	391.856	236.779	161.608	162.655	181.182	159.782	142.835
XLOC_015634	9	GDI2	NC_027901.1[-]5636763-5685704	GDI2|rna30574	220.721	244.736	245.656	244.819	220.091	222.421	174.538
XLOC_016079	9	NDUFB8	NC_027901.1[-]96103917-96109922	NDUFB8|rna32651	189.361	235.885	200.663	206.397	182.149	157.927	169.797
XLOC_016254	9	PSMA7	NC_027902.1[+]2241798-2248871	PSMA7|rna33595	290.81	205.709	166.308	182.508	234.089	230.875	217.196
XLOC_016867	9	RBX1	NC_027902.1[+]82986221-83008655	RBX1|rna36101,RBX1|rna36102	279.722	147.06	207.012	212.794	224.165	233.5	224.641
XLOC_017151	9	ROMO1	NC_027902.1[-]28417079-28418749	ROMO1|rna34241,ROMO1|rna34242	229.176	216.938	188.71	203.959	164.148	192.204	185.686
XLOC_017602	9	ST13	NC_027902.1[-]82851306-82885405	ST13|rna36089	187.278	184.224	197.321	237.176	245.271	256.831	287.391
XLOC_017740	9	PTMS	NC_027903.1[+]7075166-7080005	PTMS|rna36728	239.647	184.128	185.292	207.01	190.048	171.616	173.425
XLOC_017747	9	TPI1	NC_027903.1[+]7175780-7179800	TPI1|rna36750	290.908	230.895	169.934	233.338	242.129	217.143	206.978
XLOC_018020	9	EIF4B	NC_027903.1[+]51635318-51670502	EIF4B|rna37952,EIF4B|rna37953	160.949	207.49	321.787	319.354	234.81	210.309	258.021
XLOC_018028	9	PFDN5	NC_027903.1[+]51933280-51937560	PFDN5|rna37985,PFDN5|rna37986	293.766	323.679	379.794	328.741	248.247	281.783	294.26
XLOC_019108	9	UBE2N	NC_027903.1[-]93165879-93197619	UBE2N|rna38840	284.835	215.093	165.786	202.646	256.089	248.912	210.823
XLOC_019126	9	NDUFV2	NC_027903.1[-]97236080-97236927	NDUFV2|rna38935	245.647	199.553	173.1	205.001	207.972	195.124	187.218
XLOC_019196	9	ARPC3	NC_027903.1[-]110419411-110435477	ARPC3|rna39304	237.387	244.046	235.598	181.655	140.222	148.455	138.887
XLOC_019202	9	PPP1CC	NC_027903.1[-]110710533-110734610	PPP1CC|rna39333,PPP1CC|rna39334	165.203	180.764	157.243	265.974	245.829	231.442	217.102
XLOC_019283	9	CDK2AP1	NC_027903.1[-]123262644-123273830	CDK2AP1|rna39694,CDK2AP1|rna39693,CDK2AP1|rna39692,CDK2AP1|rna39691	409.021	181.804	208.336	210.399	206.056	163.635	154.514
XLOC_019296	9	UBC	NC_027903.1[-]125063597-125066985	UBC|rna39784	313.627	266.586	231.789	163.819	156.402	145.135	152.42
XLOC_019428	9	LOC706496	NC_027904.1[+]33143255-33143969	LOC706496|rna40326	168.714	215.686	272.742	285.186	226.71	243.392	293.27
XLOC_019702	9	XRCC5	NC_027904.1[+]98192894-98291039	XRCC5|rna41513	284.579	183.15	172.422	220.676	281.622	288.648	244.379
XLOC_019707	9	IGFBP2	NC_027904.1[+]98707196-98736577	IGFBP2|rna41522,IGFBP2|rna41523	166.225	228.486	212.209	203.722	225.393	235.564	232.667
XLOC_019874	9	2019-09-02	NC_027904.1[+]124172110-124212548	SEPT2|rna42301,SEPT2|rna42302	318.506	178.112	187.671	226.828	237.591	249.602	268.925
XLOC_020073	9	ATP5G3	NC_027904.1[-]62210962-62214632	ATP5G3|rna40810,ATP5G3|rna40809	296.019	327.845	289.98	342.8	296.786	237.639	243.519
XLOC_020642	9	ACTR2	NC_027905.1[+]66135970-66177501	ACTR2|rna43648,ACTR2|rna43649	305.567	201.358	189.172	138.081	148.545	141.753	149.616
XLOC_020668	9	PCBP1	NC_027905.1[+]71166593-71168327	PCBP1|rna43731	257.177	168.406	166.684	207.033	238.229	231.833	225.276
XLOC_020948	9	PDIA6	NC_027905.1[-]10788837-10817117	PDIA6|rna42532	496.559	373.479	271.442	191.437	219.917	197.497	178.738
XLOC_021019	9	OST4	NC_027905.1[-]27348772-27350008	OST4|rna42831	276.805	199.316	202.843	158.881	129.326	127.248	157.8
XLOC_021181	9	CCT4	NC_027905.1[-]62722241-62742896	CCT4|rna43576	221.456	181.885	148.696	192.961	271.763	246.968	199.595
XLOC_021624	9	TRMT112	NC_027906.1[+]10208256-10210253	TRMT112|rna45392,TRMT112|rna45393,TRMT112|rna45394	191.831	289.748	286.144	335.783	290.477	271.641	261.415
XLOC_021912	9	PSMA1	NC_027906.1[+]51903444-51919038	PSMA1|rna46677	235.036	196.715	171.657	172.418	205.262	207.275	165.726
XLOC_022285	9	ATP5L	NC_027906.1[+]111237876-111245932	ATP5L|rna48130	298.669	248.736	246.058	208.085	167.655	151.986	167.421
XLOC_022789	9	EIF3M	NC_027906.1[-]33285866-33305124	EIF3M|rna46383,EIF3M|rna46382,EIF3M|rna46381,EIF3M|rna46380	198.161	273.333	227.253	239.657	263.107	249.138	233.767
XLOC_022793	9	RCN1	NC_027906.1[-]33797743-33812047	RCN1|rna46393	261.105	141.218	207.605	171.253	179.111	193.505	232.544
XLOC_023343	9	EDF1	NC_027907.1[+]1421887-1426121	EDF1|rna48782	295.34	238.397	227.002	227.635	257.328	257.975	268.809
XLOC_023461	9	PSMB7	NC_027907.1[+]14636524-14699133	PSMB7|rna49455	343.989	307.745	278.106	265.785	250.532	265.039	260.828
XLOC_023661	9	VCP	NC_027907.1[+]49220361-49236569	VCP|rna50314,VCP|rna50315	237.882	198.433	192.67	171.732	201.153	200.39	167.202
XLOC_023933	9	RNF224,TUBB4B	NC_027907.1[-]1034109-1050540	TUBB4B|rna48703,TUBB4B|rna48704,RNF224|rna48709	423.01	205.506	176.007	255.576	294.002	287.415	293.974
XLOC_024250	9	CLTA	NC_027907.1[-]47957484-47979212	CLTA|rna50193,CLTA|rna50194,CLTA|rna50195,CLTA|rna50196,CLTA|rna50197	306.014	274.11	283.401	222.218	193.222	204.036	197.93
XLOC_024744	9	LOC715154	NC_027908.1[+]22305217-22305706	LOC715154|rna52270	253.059	296.255	368.96	365.877	273.903	310.407	245.655
XLOC_025682	9	KPNB1	NC_027908.1[-]42238310-42272399	KPNB1|rna53040	297.606	153.053	147.449	202.155	273.722	274.684	218.512
XLOC_025973	9	ATP5H	NC_027908.1[-]68710901-68715557	ATP5H|rna54234	342.481	359.981	298.362	339.334	283.833	247.768	263.7
XLOC_025975	9	HN1	NC_027908.1[-]68822795-68842745	HN1|rna54246	232.891	252.016	141.832	190.516	256.505	268.808	225.273
XLOC_027244	9	BSG	NC_027911.1[+]333055-336603	BSG|rna57076	232.391	267.856	217.97	170.236	178.982	155.759	169.412
XLOC_028632	9	FBL	NC_027911.1[-]35605957-35618733	FBL|rna59194	175.74	174.411	152.531	252.913	247.53	236.237	235.988
XLOC_030046	9	CFDP1	NC_027912.1[-]59584510-59712966	CFDP1|rna62844	192.181	184.011	173.067	225.228	234.281	259.101	277.402
XLOC_030086	9	COTL1	NC_027912.1[-]69272240-69326460	COTL1|rna62971	360.898	210.26	170.108	203.234	310.469	235.433	142.237
XLOC_030680	9	SLC25A5	NC_027913.1[+]113221798-113224632	SLC25A5|rna64904	386.902	412.465	334.747	288.921	250.302	192.802	170.695
XLOC_031321	9	MORF4L2	NC_027913.1[-]97420881-97434041	MORF4L2|rna64662,MORF4L2|rna64663,MORF4L2|rna64661,MORF4L2|rna64660,MORF4L2|rna64657,MORF4L2|rna64658,MORF4L2|rna64659,MORF4L2|rna64656	313.815	213.164	205.487	219.891	232.603	235.658	219.205
XLOC_033098	9	LOC106996346	NW_015003381.1[-]30-581	LOC106996346|rna67040	248.636	307.573	306.34	324.253	248.495	240.955	211.874
XLOC_002776	10	SNRPE	NC_027893.1[-]162757335-162765479	SNRPE|rna5341	644.044	459.697	357.267	608.706	639.951	795.751	621.682
XLOC_003719	10	RPL22L1	NC_027894.1[+]122944483-122948619	RPL22L1|rna9281,RPL22L1|rna9282	709.432	440.065	512.98	648.62	514.436	379.502	358.023
XLOC_004040	10	RPL35A	NC_027894.1[+]204596791-204602006	RPL35A|rna10674,RPL35A|rna10675	684.728	661.715	686.916	937.086	785.864	796.449	849.95
XLOC_004716	10	HSPE1	NC_027894.1[-]148890964-148893924	HSPE1|rna9673	601.219	445.744	394.951	687.828	780.118	638.085	560.48
XLOC_009182	10	RPL34	NC_027897.1[+]107526826-107531020	RPL34|rna19653,RPL34|rna19654,RPL34|rna19655	604.439	502.884	564.116	819.544	840.566	673.354	781.011
XLOC_009797	10	RPL37A	NC_027897.1[-]97653853-97654216	RPL37A|rna19486	399.655	534.826	623.807	687.41	538.651	651.076	611.734
XLOC_010406	10	BTF3	NC_027898.1[+]70124714-70131883	BTF3|rna21624,BTF3|rna21625	658.729	722.014	751.238	918.524	788.705	817.909	712.303
XLOC_010586	10	LOC702864	NC_027898.1[+]124105450-124106651	LOC702864|rna22290	712.727	529.58	420.78	547.733	603.936	617.455	465.557
XLOC_011370	10	HINT1	NC_027898.1[-]128867380-128873277	HINT1|rna22328	963.365	835.33	864.168	763.198	712.737	654.091	611.775
XLOC_011576	10	LOC701477	NC_027898.1[-]169290879-169291318	LOC701477|rna23304	513.332	648.733	811.372	836.523	634.031	651.994	730.631
XLOC_013592	10	ERH	NC_027899.1[-]131601124-131619630	ERH|rna26974	395.971	375.53	275.841	483.876	639.071	705.001	710.999
XLOC_014773	10	COX6C	NC_027900.1[-]98597808-98613430	COX6C|rna29665	558.428	748.398	763.842	719.303	521.878	487.521	539.957
XLOC_016710	10	MIF	NC_027902.1[+]65847873-65848585	MIF|rna35365	515.568	728.661	561.962	507.5	474.741	393.544	391.42
XLOC_018245	10	LOC698942	NC_027903.1[+]83251284-83251815	LOC698942|rna38739	432.147	466.664	506.444	590.331	484.342	505.96	488.354
XLOC_018842	10	TUBA1A	NC_027903.1[-]47473395-47477703	TUBA1A|rna37724	450.572	657.516	591.34	1202.27	783.67	845.098	897.984
XLOC_019226	10	LOC716888	NC_027903.1[-]115192770-115193592	LOC716888|rna39459	540.23	551.922	512.762	595.344	572.066	545.857	559.035
XLOC_019799	10	PTMA	NC_027904.1[+]114207682-114214221	PTMA|rna41998,PTMA|rna41999,PTMA|rna42000,PTMA|rna42001	750.53	484.345	400.397	580.217	897.609	468.212	681.491
XLOC_020800	10	RPL31	NC_027905.1[+]96343051-96347688	RPL31|rna44277,RPL31|rna44278	361.419	544.338	625.854	475.914	584.954	513.361	711.948
XLOC_021489	10	RPLP2	NC_027906.1[+]657495-663133	RPLP2|rna44685,RPLP2|rna44686,RPLP2|rna44687,RPLP2|rna44688	871.108	492.818	429.598	568.973	420.694	493.411	386.608
XLOC_022455	10	LOC704588	NC_027906.1[-]3582725-3583177	LOC704588|rna44865	535.731	517.917	564.701	785.089	543.73	534.166	530.939
XLOC_022479	10	GSTP1	NC_027906.1[-]6788948-6791401	GSTP1|rna44999	569.446	733.266	660.042	738.538	723.794	751.219	709.219
XLOC_023033	10	RPS2	NC_027906.1[-]73162724-73163641	RPS2|rna47419	608.163	635.813	699.94	854.06	706.641	710.305	680.961
XLOC_023442	10	RPL12	NC_027907.1[+]11475789-11479513	RPL12|rna49353,RPL12|rna49354	429.111	354.223	506.65	478.798	717.113	488.457	702.029
XLOC_023989	10	RPL7A	NC_027907.1[-]5022044-5025518	RPL7A|rna48963	334.082	690.88	487.85	598.37	499.545	415.347	778.61
XLOC_024448	10	HNRNPK	NC_027907.1[-]100307348-100319866	HNRNPK|rna51080,HNRNPK|rna51079,HNRNPK|rna51081,HNRNPK|rna51082,HNRNPK|rna51084,HNRNPK|rna51083,HNRNPK|rna51086,HNRNPK|rna51085,HNRNPK|rna51088,HNRNPK|rna51087	511.728	361.407	368.88	511.997	607.193	632.534	553.061
XLOC_025450	10	UBB	NC_027908.1[-]16305759-16307763	UBB|rna52028,UBB|rna52030,UBB|rna52029	616.546	497.552	508.063	580.624	712.902	740.553	729.121
XLOC_025529	10	LOC711011	NC_027908.1[-]23062947-23063388	LOC711011|rna52359	496.712	505.161	773.174	682.83	553.664	663.847	659.407
XLOC_025631	10	NME2	NC_027908.1[-]38365977-38371059	NME2|rna52810,NME2|rna52809	870.157	794.701	846.501	820.414	758.581	663.233	711.618
XLOC_025976	10	SUMO2	NC_027908.1[-]68860880-68877391	SUMO2|rna54247,SUMO2|rna54248	466.333	329.755	346.815	507.985	633.136	669.049	600.991
XLOC_027112	10	ATP5A1	NC_027910.1[-]35022093-35034064	ATP5A1|rna56524	626.898	629.839	604.787	753.991	662.378	582.46	620.913
XLOC_027978	10	LOC720019	NC_027911.1[+]47073167-47073832	LOC720019|rna60207	602.953	545.07	677.725	659.435	343.753	447.945	392.238
XLOC_028089	10	RPL28	NC_027911.1[+]50605716-50608144	RPL28|rna60574	340.609	631.082	707.713	671.033	455.273	510.639	494.114
XLOC_028727	10	SNRPD2	NC_027911.1[-]41031528-41035873	SNRPD2|rna59635	493.648	493.448	399.136	680.699	646.23	713.778	719.024
XLOC_029772	10	RPS15A	NC_027912.1[-]17940114-17947646	RPS15A|rna61593,RPS15A|rna61592	510.69	538.635	594.169	763.365	667.563	673.829	685.91
XLOC_030496	10	COX7B	NC_027913.1[+]71705087-71711452	COX7B|rna64394	666.6	633.696	629.086	695.249	558.883	552.225	563.46
XLOC_000423	11	RPS8	NC_027893.1[+]44342964-44346079	RPS8|rna1918	1636.97	2098.57	2275.21	2565.47	2012.37	2171.76	2078.95
XLOC_000652	11	RPL5	NC_027893.1[+]93465712-93476204	RPL5|rna2950,RPL5|rna2951	1605.75	1791.62	1928.94	2301.94	2022.5	2004.94	2228.95
XLOC_001971	11	PRDX1	NC_027893.1[-]45093035-45100239	PRDX1|rna1960	1905.89	1647.23	1632.84	1776.29	1849.6	1742.64	1436.33
XLOC_004105	11	RPL24	NC_027894.1[-]22630359-22635921	RPL24|rna6835	1310.51	1414.99	1571.64	1866.72	1482.54	1574.64	1420.31
XLOC_004501	11	RPSA	NC_027894.1[-]103292232-103298166	RPSA|rna8866	1409.73	1563.06	1615.83	1558.44	1283.24	1177.57	1204.1
XLOC_005167	11	ACTB	NC_027895.1[+]39507474-39510703	ACTB|rna11496	4991.91	1394.57	1379.13	1154.55	1288.87	1500.07	989.917
XLOC_007273	11	RPL10A	NC_027896.1[+]36377699-36380361	RPL10A|rna15774	1241.64	1392.1	1624.65	1759.8	1546.11	1527.45	1593.43
XLOC_007360	11	HSP90AB1	NC_027896.1[+]45373440-45380833	HSP90AB1|rna16141,HSP90AB1|rna16142,HSP90AB1|rna16143,HSP90AB1|rna16144	1141.19	1138.27	990.359	1573.66	1743.47	1620.19	1441.66
XLOC_008187	11	RPS10	NC_027896.1[-]35287911-35295995	RPS10|rna15714	1190.63	1441.56	1401.36	1760.79	1505.19	1556.02	1584
XLOC_010844	11	NPM1	NC_027898.1[+]169636225-169658112	NPM1|rna23311,NPM1|rna23309,NPM1|rna23310	1778.71	1428.99	1455.95	2250.2	2660.22	2393.09	2086.7
XLOC_011064	11	RPL37	NC_027898.1[-]41393680-41396218	RPL37|rna21196	1113.18	1336.44	1486.83	1686.63	1492.27	1415.64	1689.73
XLOC_011226	11	RPS23	NC_027898.1[-]79077953-79080246	RPS23|rna21782	1621.71	1996.52	2205.34	2028.86	1805.65	1599.58	1779.67
XLOC_013076	11	RPL4	NC_027899.1[-]43242516-43247671	RPL4|rna24885	1219.06	1717.46	1797.93	2085.61	1718.66	1630.53	1772.74
XLOC_013183	11	RPS17	NC_027899.1[-]60876894-60881022	RPS17|rna25404	1450.63	1694.74	2080.84	1896.13	1590.58	1929.75	1972.9
XLOC_014763	11	RPL30	NC_027900.1[-]96678272-96682310	RPL30|rna29625	1398.78	1582.91	1839.79	1991.64	1727.77	1709.08	1940.83
XLOC_014969	11	RPL8	NC_027900.1[-]144068234-144070727	RPL8|rna30402,RPL8|rna30403	1292.89	1725.99	1615.19	2039.26	1595.91	1499.58	1564.11
XLOC_016826	11	LGALS1	NC_027902.1[+]79666887-79670604	LGALS1|rna35919	4534.1	2616.36	2174.34	503.778	201.213	18.3275	49.947
XLOC_017737	11	GAPDH	NC_027903.1[+]6772044-6775784	GAPDH|rna36677	2769.32	2238.62	1959.94	2096.08	2072.64	1877.29	1951.86
XLOC_018093	11	RPS26	NC_027903.1[+]54772399-54774395	RPS26|rna38165	1082.81	1318.19	1517.13	1714.39	1332.99	1220.73	1377.72
XLOC_019215	11	RPL6	NC_027903.1[-]112431097-112437596	RPL6|rna39400,RPL6|rna39399,RPL6|rna39398,RPL6|rna39397,RPL6|rna39401,RPL6|rna39402	1233.46	1280.25	1666.47	2103	1923.99	1973.41	1784.65
XLOC_020375	11	RPS7	NC_027905.1[+]3459641-3465489	RPS7|rna42407,RPS7|rna42408	1435.38	1366.68	1587.83	1911.04	1732.63	1829.76	1853.49
XLOC_020599	11	RPS27A	NC_027905.1[+]56217848-56221005	RPS27A|rna43449	1334.95	1428.03	1490.74	1660.28	1418.83	1326.54	1545.08
XLOC_020724	11	TMSB10	NC_027905.1[+]86636511-86637525	TMSB10|rna44000	6655.64	2295.67	1663.4	1004.4	829.596	670.086	703.314
XLOC_021660	11	EEF1G	NC_027906.1[+]11740331-11753252	EEF1G|rna45562	1337.22	1440.17	1756.14	1958.8	1637.35	1616.88	1587.21
XLOC_021666	11	FTH1	NC_027906.1[+]12273301-12276328	FTH1|rna45579	4658.61	845.284	870.299	657.272	815.142	778.264	546.935
XLOC_021900	11	RPS13	NC_027906.1[+]49320135-49323291	RPS13|rna46628	1145.45	1355.81	1424.89	1695.04	1555.45	1523.72	1438.71
XLOC_022094	11	RPS3	NC_027906.1[+]67545504-67551995	RPS3|rna47318	1681.35	1800.45	1982.3	2407.49	2125.42	2140.52	2445.98
XLOC_023233	11	HSPA8	NC_027906.1[-]115893454-115898092	HSPA8|rna48313	2071.04	953.394	1376.8	1267.71	2050.53	1870.77	978.115
XLOC_023457	11	RPL35	NC_027907.1[+]14171424-14176413	RPL35|rna49434	1586.61	1806.43	1641.93	1853.91	1607.63	1793.04	1618.3
XLOC_024752	11	RPL23A	NC_027908.1[+]22741610-22745255	RPL23A|rna52334	1472.06	1773.94	1965.61	1904.51	1525.66	1229.53	1358.15
XLOC_026041	11	ACTG1	NC_027908.1[-]75371340-75374228	ACTG1|rna54570,ACTG1|rna54572,ACTG1|rna54571	4298.39	1799.92	1755.88	1341.72	1329.54	1401.11	1080.7
XLOC_027271	11	RPS15	NC_027911.1[+]1237106-1239536	RPS15|rna57157,RPS15|rna57158,RPS15|rna57159,RPS15|rna57160	1271.35	1332.89	1394.21	1674.99	1449.9	1523.53	1575.82
XLOC_027384	11	RPS28	NC_027911.1[+]8484960-8485841	RPS28|rna57622	1335.13	1509.58	1526.06	1610.96	1156.89	1160.5	1191.32
XLOC_028065	11	RPS9	NC_027911.1[+]49545431-49552234	RPS9|rna60460	1314.74	1333.68	1368.8	1626.28	1359.12	1458.83	1110.51
XLOC_028622	11	RPS16	NC_027911.1[-]35184020-35186826	RPS16|rna59168	1343.47	1878.51	1740.53	1887.74	1649.76	1644.8	1573.35
XLOC_029585	11	RPL13	NC_027912.1[+]74428900-74431673	RPL13|rna63134	1276.38	1537.34	1572.13	1811.65	1504.66	1570.35	1575.02
XLOC_029646	11	RPS2	NC_027912.1[-]1946953-1949780	RPS2|rna61047	1049.01	1057.73	1314.02	1588.36	1420.87	1492.5	1407.41
XLOC_031199	11	RPS4X	NC_027913.1[-]67037494-67042127	RPS4X|rna64307	1120.5	1142.35	1524.4	1645.19	1518.11	1553.24	1695.81
XLOC_031379	11	RPL39	NC_027913.1[-]113550751-113556046	RPL39|rna64918	1336.64	1367.21	1782.76	1719	1458.66	1466.23	1506.37
XLOC_033324	11	HSP90AA1	NW_015033154.1[-]76-400	HSP90AA1|rna67251	1533.93	965.985	912.524	1348.91	2227.5	2381.46	1535.46
XLOC_000431	12	NASP	NC_027893.1[+]45163297-45203732	NASP|rna1967,NASP|rna1968,NASP|rna1969,NASP|rna1970,NASP|rna1971	114.804	72.7501	62.3337	209.978	316.133	367.291	330.82
XLOC_001846	12	MARCKSL1	NC_027893.1[-]31393007-31420127	MARCKSL1|rna1314	41.8812	83.2889	116.534	324.292	439.573	574.148	474.269
XLOC_001874	12	SFPQ	NC_027893.1[-]34325695-34342488	SFPQ|rna1441,SFPQ|rna1442,SFPQ|rna1443,SFPQ|rna1444,SFPQ|rna1445,SFPQ|rna1438,SFPQ|rna1439,SFPQ|rna1440	161.16	142.595	133.922	233.334	262.382	296.266	269.322
XLOC_002480	12	ILF2	NC_027893.1[-]128251481-128260644	ILF2|rna4013,ILF2|rna4014	259.524	202.998	179.715	307.294	409.179	398.464	378.69
XLOC_002537	12	NES	NC_027893.1[-]131296677-131305267	NES|rna4343	59.5392	100.321	98.2509	236.036	333.094	413.398	258.188
XLOC_002538	12	CRABP2	NC_027893.1[-]131328845-131333954	CRABP2|rna4345	440.619	78.0044	113.46	170.512	348.604	470.941	747.735
XLOC_002651	12	H3F3A	NC_027893.1[-]140232557-140242369	H3F3A|rna4748	187.193	171.29	200.078	246.573	266.426	352.188	370.404
XLOC_002655	12	SRP9	NC_027893.1[-]140510916-140524376	SRP9|rna4765	308.527	223.134	181.927	284.839	296.619	320.826	309.005
XLOC_003072	12	HNRNPU	NC_027893.1[-]221363126-221374603	HNRNPU|rna6474,HNRNPU|rna6473	334.959	223.305	220.997	361.748	432.444	453.242	405.796
XLOC_003470	12	TKT	NC_027894.1[+]88905995-88938175	TKT|rna8090	150.268	219.256	220.045	303.677	294.914	267.394	255.198
XLOC_004158	12	LOC711421	NC_027894.1[-]38674399-38675626	LOC711421|rna7064	174.031	115.342	112.599	276.596	295.269	399.875	237.689
XLOC_006058	12	SOD1	NC_027895.1[-]14990183-14998952	SOD1|rna11151	245.035	305.739	268.694	355.03	366.95	380.275	348.744
XLOC_006386	12	CBX3	NC_027895.1[-]81997387-82010209	CBX3|rna12330,CBX3|rna12328,CBX3|rna12329,CBX3|rna12331	259.696	195.568	191.005	251.006	326.548	333.647	302.93
XLOC_007775	12	ACAT2	NC_027896.1[+]160882137-160896308	ACAT2|rna17773	128.352	201.938	157.383	333.128	403.339	467.237	320.685
XLOC_008624	12	CENPW	NC_027896.1[-]141269256-141278303	CENPW|rna17476,CENPW|rna17477,CENPW|rna17478	261.12	175.21	82.0899	300.451	216.974	318.264	206.047
XLOC_008635	12	FABP7	NC_027896.1[-]144908184-144912857	FABP7|rna17517,FABP7|rna17518	0.222311	14.5404	195.207	445.049	405.369	352.101	165.404
XLOC_008714	12	TCP1	NC_027896.1[-]160882161-160907005	TCP1|rna17774,TCP1|rna17775	278.453	217.3	176.431	227.514	336.413	291.529	241.611
XLOC_008816	12	MRFAP1	NC_027897.1[+]6866661-6868800	MRFAP1|rna18195,MRFAP1|rna18196,MRFAP1|rna18197	330.138	296.964	253.422	292.184	301.165	358.696	282.96
XLOC_008968	12	HNRNPDL	NC_027897.1[+]51968119-51975160	HNRNPDL|rna18879,HNRNPDL|rna18880,HNRNPDL|rna18881,HNRNPDL|rna18882,HNRNPDL|rna18883,HNRNPDL|rna18884,HNRNPDL|rna18885	166.306	139.136	163.828	218.496	282.043	300.329	279.005
XLOC_008969	12	HNRNPD	NC_027897.1[+]52029466-52050325	HNRNPD|rna18887,HNRNPD|rna18888,HNRNPD|rna18889,HNRNPD|rna18890	248.909	189.375	179.81	325.151	438.834	486.093	413.818
XLOC_009302	12	LSM6	NC_027897.1[+]146003626-146018410	LSM6|rna20177,LSM6|rna20178,LSM6|rna20179,LSM6|rna20180	245.998	127.425	115.588	217.168	299.501	290.256	271.018
XLOC_009798	12	ADH5	NC_027897.1[-]97722958-97745088	ADH5|rna19487	197.863	186.298	162.638	199.478	288.239	328.207	314.789
XLOC_010070	12	HMGB2	NC_027897.1[-]173499539-173503876	HMGB2|rna20506,HMGB2|rna20505	152.645	112.141	81.0655	287.868	396.382	463.577	500.833
XLOC_010811	12	PTTG1	NC_027898.1[+]158619436-158625956	PTTG1|rna23220,PTTG1|rna23221	270.013	167.09	86.2282	213.629	286.996	295.02	303.15
XLOC_010897	12	HNRNPAB	NC_027898.1[+]176689566-176696575	HNRNPAB|rna23525,HNRNPAB|rna23526	391.202	216.199	203.027	228.007	359.526	354.589	265.736
XLOC_011998	12	CRABP1	NC_027899.1[+]55735978-55744445	CRABP1|rna25307	13.6491	9.01913	98.5307	419.666	317.371	347.773	194.621
XLOC_012009	12	MORF4L1	NC_027899.1[+]56385935-56415147	MORF4L1|rna25328,MORF4L1|rna25329	322.541	162.76	215.467	243.136	297.916	317.463	286.813
XLOC_012157	12	APEX1	NC_027899.1[+]81672026-81674591	APEX1|rna25841,APEX1|rna25842,APEX1|rna25843,APEX1|rna25844,APEX1|rna25845,APEX1|rna25846,APEX1|rna25847,APEX1|rna25848	249.445	265.302	223.566	277.268	299.046	310.961	280.575
XLOC_012374	12	C7H14orf166	NC_027899.1[+]113961310-113976272	C7H14orf166|rna26567	309.788	284.531	265.522	302.995	318.786	347.338	301.33
XLOC_013083	12	ANP32A	NC_027899.1[-]45718075-45757542	ANP32A|rna24923	240.531	210.896	188.333	311.79	407.466	456.441	391.592
XLOC_014410	12	FDFT1	NC_027900.1[-]7894412-7929184	FDFT1|rna28233,FDFT1|rna28234	94.0072	176.422	141.387	245.863	298.92	306.592	272.417
XLOC_014638	12	LOC704147	NC_027900.1[-]65071066-65071892	LOC704147|rna29225	203.121	183.227	204.838	312.975	286.562	263.53	329.86
XLOC_014810	12	EIF3E	NC_027900.1[-]107004446-107049605	EIF3E|rna29821,EIF3E|rna29820,EIF3E|rna29819,EIF3E|rna29822	230.183	291.716	345.275	362.729	303.662	308.273	328.533
XLOC_015431	12	SCD	NC_027901.1[+]95924498-95942904	SCD|rna32619,SCD|rna32620,LOC100430823|rna32621	115.591	232.339	190.161	417.902	392.128	351.443	290.66
XLOC_017847	12	MGST1	NC_027903.1[+]17115998-17133214	MGST1|rna37107	57.7838	196.692	132.619	330.97	406.208	365.917	376.233
XLOC_018190	12	CCT2	NC_027903.1[+]68345732-68361545	CCT2|rna38553	300.851	222.219	235.399	295.074	405.491	401.132	309.405
XLOC_018296	12	SNRPF	NC_027903.1[+]95715913-95723368	SNRPF|rna38913	199.126	142.757	129.527	217.905	263.722	275.271	246.737
XLOC_018429	12	PEBP1	NC_027903.1[+]118251189-118260914	PEBP1|rna39494	159.513	223.86	198.812	269.016	266.192	337.6	303.105
XLOC_018978	12	CDK4	NC_027903.1[-]56554302-56558409	CDK4|rna38392	225.573	164.73	178.354	227.033	286.708	303.12	291.622
XLOC_019049	12	NAP1L1	NC_027903.1[-]74929536-74968737	NAP1L1|rna38629,NAP1L1|rna38627,NAP1L1|rna38628,NAP1L1|rna38624,NAP1L1|rna38625,NAP1L1|rna38626,NAP1L1|rna38631,NAP1L1|rna38630	215.926	162.183	227.385	419.714	417.975	427.265	484.596
XLOC_019067	12	LOC697676	NC_027903.1[-]79918735-79919716	LOC697676|rna38708	269.053	205.913	217.932	331.105	397.218	328.433	324.363
XLOC_019504	12	SSB	NC_027904.1[+]56763949-56778076	SSB|rna40682,SSB|rna40683,SSB|rna40684,SSB|rna40685	280.223	259.994	250.88	352.794	403.092	402.602	383.414
XLOC_020687	12	CCT7	NC_027905.1[+]74327872-74346196	CCT7|rna43823,CCT7|rna43824,CCT7|rna43825	314.96	295.349	240.681	309.37	409.469	399.367	351.48
XLOC_021673	12	MIR611,TMEM258	NC_027906.1[+]12497988-12501727	TMEM258|rna45598,MIR611|rna45599	289.293	188.196	201.206	280.123	284.235	344.427	323.554
XLOC_022513	12	BANF1	NC_027906.1[-]8424406-8426060	BANF1|rna45166	384.629	244.561	241.093	310.301	374.272	343.303	337.138
XLOC_024033	12	SET	NC_027907.1[-]10154229-10167566	SET|rna49189,SET|rna49188	266.341	217.089	204.219	368.106	475.263	474.724	415.463
XLOC_025132	12	KPNA2	NC_027908.1[+]61540913-61552786	KPNA2|rna54064,KPNA2|rna54065	248.88	183.438	133.795	255.299	385.138	415.264	381.47
XLOC_025632	12	NME1	NC_027908.1[-]38375340-38384507	NME1|rna52812,NME1|rna52811,NME1|rna52813	298.499	312.505	214.511	248.269	347.622	357.896	302.67
XLOC_026008	12	MIR636,SRSF2	NC_027908.1[-]70491896-70495207	SRSF2|rna54393,SRSF2|rna54394,SRSF2|rna54395,SRSF2|rna54396,SRSF2|rna54397,SRSF2|rna54392,SRSF2|rna54398,MIR636|rna54399	233.271	139.147	158.561	253.295	349.191	371.593	301.676
XLOC_026210	12	LOC702606	NC_027909.1[+]24850517-24851046	LOC702606|rna55237	197.538	234.401	288.043	297.6	262.916	322.189	319.301
XLOC_026473	12	HMGB1	NC_027909.1[-]10038330-10193015	HMGB1|rna54934,HMGB1|rna54935	378.817	215.295	167.312	373.542	416.538	425.141	359.464
XLOC_027388	12	HNRNPM	NC_027911.1[+]8608974-8652590	HNRNPM|rna57634,HNRNPM|rna57635,HNRNPM|rna57636,HNRNPM|rna57637,HNRNPM|rna57638,HNRNPM|rna57632,HNRNPM|rna57633,HNRNPM|rna57640,HNRNPM|rna57641,HNRNPM|rna57639	254.997	180.301	170.33	267.046	347.372	368.397	291.1
XLOC_027890	12	SAE1	NC_027911.1[+]42498289-42585286	SAE1|rna59721,SAE1|rna59722,SAE1|rna59723,SAE1|rna59724	256.056	128.255	113.645	232.726	342.908	375.682	323.375
XLOC_028368	12	PRDX2	NC_027911.1[-]12743242-12748507	PRDX2|rna57999	90.6345	140.582	159.847	240.312	248.52	329.868	312.777
XLOC_028606	12	HNRNPL	NC_027911.1[-]34570907-34586886	HNRNPL|rna59109,HNRNPL|rna59108,HNRNPL|rna59107,HNRNPL|rna59110,HNRNPL|rna59111	239.406	166.745	165.972	230.423	299.226	280.017	272.764
XLOC_029857	12	FUS	NC_027912.1[-]28890881-28903130	FUS|rna61990,FUS|rna61991,FUS|rna61992	199.347	162.145	155.938	247.97	290.013	326.601	307.062
XLOC_030456	12	NONO	NC_027913.1[+]66014666-66033743	NONO|rna64277,NONO|rna64278,NONO|rna64279	226.296	203.443	227.002	299.533	336.617	371.07	333.673
XLOC_031308	12	TMSB15A	NC_027913.1[-]96315963-96319058	TMSB15A|rna64574	41.3435	46.3262	25.9194	161.179	256.34	421.889	391.309
XLOC_031478	12	RBMX	NC_027913.1[-]130678545-130709730	RBMX|rna65252,RBMX|rna65253,RBMX|rna65254	207.826	140.462	172.346	285.886	308.848	343.393	289.606
XLOC_033029	12	LOC106996297	NW_014996148.1[+]4-1005	LOC106996297|rna66972	205.239	152.88	166.244	266.796	305.687	311.884	312.538
XLOC_000353	13	NDUFS5	NC_027893.1[+]38217831-38235519	NDUFS5|rna1573,NDUFS5|rna1574,NDUFS5|rna1575	384.133	390.495	366.264	363.65	338.512	432.704	390.677
XLOC_000972	13	FDPS	NC_027893.1[+]129998414-130010802	FDPS|rna4201,FDPS|rna4202,FDPS|rna4203,FDPS|rna4204,FDPS|rna4205,FDPS|rna4206,FDPS|rna4207	247.534	342.108	269.952	358.669	368.573	405.895	370.271
XLOC_001385	13	LOC106994756	NC_027893.1[+]193697321-193714574	LOC106994756|rna5956,LOC106994756|rna5957,LOC106994756|rna5959,LOC106994756|rna5960,LOC106994756|rna5961,LOC106994756|rna5958	534.066	385.633	425.305	428.438	387.558	375.954	426.441
XLOC_001618	13	RPL22	NC_027893.1[-]5310545-5326387	RPL22|rna241	375.813	462.243	522.187	539.554	450.905	475.025	473.229
XLOC_001775	13	STMN1	NC_027893.1[-]24696371-24702773	STMN1|rna960,STMN1|rna959,STMN1|rna958,STMN1|rna957	604.629	302.742	252.789	468.196	392.423	497.397	398.921
XLOC_001873	13	LOC711626	NC_027893.1[-]34294230-34294633	LOC711626|gene635	496.264	439.029	437.755	464.578	380.705	355.413	372.257
XLOC_002490	13	TPM3	NC_027893.1[-]128762485-128793957	TPM3|rna4045,TPM3|rna4050,TPM3|rna4049,TPM3|rna4048,TPM3|rna4046,TPM3|rna4047,TPM3|rna4051,TPM3|rna4052,TPM3|rna4053,TPM3|rna4054,TPM3|rna4055,TPM3|rna4056,TPM3|rna4057	569.44	441.045	392.768	308.511	384.462	375.325	323.333
XLOC_002924	13	PRDX6	NC_027893.1[-]194076044-194087308	PRDX6|rna5976	378.905	359.194	343.913	305.492	492.677	548.366	382.635
XLOC_003259	13	NDUFB4	NC_027894.1[+]41781280-41787193	NDUFB4|rna7119,NDUFB4|rna7120	454.619	355.016	317.119	302.367	357.316	406.91	350.74
XLOC_003530	13	RHOA	NC_027894.1[+]92940984-93002983	RHOA|rna8388	514.119	345.605	332.956	278.845	280.943	270.379	265.988
XLOC_004228	13	CNBP	NC_027894.1[-]50396673-50412125	CNBP|rna7366,CNBP|rna7365,CNBP|rna7364,CNBP|rna7363,CNBP|rna7362	363.048	287.543	261.583	340.146	444.832	419.586	382.03
XLOC_004425	13	TMA7	NC_027894.1[-]94014097-94017926	TMA7|rna8509	356.221	490.24	465.166	449.52	486.829	548.131	470.7
XLOC_005012	13	HMGN1	NC_027895.1[+]7327114-7334084	HMGN1|rna10952	324.928	265.972	263.351	422.781	502.667	555.869	502.222
XLOC_005086	13	CCT8	NC_027895.1[+]17806368-17824176	CCT8|rna11198,CCT8|rna11197,CCT8|rna11199,CCT8|rna11200	343.188	328.44	313.306	367.029	468.236	408.609	384.208
XLOC_005119	13	LOC710317	NC_027895.1[+]29647176-29647583	LOC710317|rna11291	438.016	521.766	568.397	571.19	435.182	514.046	353.984
XLOC_005411	13	TOMM7	NC_027895.1[+]85460012-85470275	TOMM7|rna12414	350.229	430.362	564.973	401.9	285.087	225.618	244.104
XLOC_006255	13	SEC61G	NC_027895.1[-]54048778-54055652	SEC61G|rna11780	507.628	441.252	339.272	250.522	292.265	304.234	214.131
XLOC_006270	13	CHCHD2	NC_027895.1[-]55584026-55588897	CHCHD2|rna11828	338.412	457.633	335.502	399.096	375.702	350.888	322.469
XLOC_006530	13	SHFM1	NC_027895.1[-]122081155-122118019	SHFM1|rna12945,SHFM1|rna12946	601.263	522.169	447.607	401.852	393.29	442.775	438.586
XLOC_007820	13	PSMB1	NC_027896.1[+]171981304-172000377	PSMB1|rna17971	328.164	337.143	255.648	295.713	330.773	345.03	299.775
XLOC_008419	13	LOC696998	NC_027896.1[-]83866587-83868283	LOC696998|rna16705,LOC696998|rna16704,LOC696998|rna16703	281.24	310.948	323.709	376.814	395.438	356.591	398.465
XLOC_009451	13	ATP5I	NC_027897.1[-]636474-638412	ATP5I|rna18006	449.699	427.268	390.688	422.727	368.545	364.475	372.762
XLOC_010467	13	LOC106998836	NC_027898.1[+]83499768-83503021	LOC106998836|rna21802	372.809	482.714	469.451	489.919	338.041	330.003	384.064
XLOC_010626	13	UQCRQ	NC_027898.1[+]130560840-130561978	UQCRQ|rna22422,UQCRQ|rna22423	427.368	569.8	437.738	423.238	341.771	326.351	262.709
XLOC_010821	13	CCNG1	NC_027898.1[+]161503765-161510848	CCNG1|rna23244	198.765	393.668	488.432	385.641	278.697	208.662	255.673
XLOC_011086	13	HMGCS1	NC_027898.1[-]44074478-44099004	HMGCS1|rna21247,HMGCS1|rna21249,HMGCS1|rna21248,HMGCS1|rna21250	91.2623	334.342	267.749	718.058	738.229	647.335	519.924
XLOC_011395	13	SKP1	NC_027898.1[-]131850187-131868450	SKP1|rna22457	431.783	376.837	343.475	451.552	395.982	378.301	370.39
XLOC_011440	13	PFDN1	NC_027898.1[-]138021578-138083180	PFDN1|rna22693,PFDN1|rna22694,PFDN1|rna22695	448.59	238.724	237.526	299.643	348.374	415.34	342.773
XLOC_011640	13	HNRNPH1	NC_027898.1[-]178233058-178243311	HNRNPH1|rna23581,HNRNPH1|rna23580,HNRNPH1|rna23577,HNRNPH1|rna23578,HNRNPH1|rna23579,HNRNPH1|rna23575,HNRNPH1|rna23576,HNRNPH1|rna23582	332.189	227.429	255.526	371.701	366.527	446.126	363.06
XLOC_011711	13	LOC693573	NC_027899.1[+]8008330-8009652	LOC693573|rna23881	274.222	388.274	456.535	524.05	363.819	370.293	393.585
XLOC_012182	13	LOC706087	NC_027899.1[+]82372958-82373454	LOC706087|rna25926	332.409	380.202	429.809	497.068	410.193	457.783	376.44
XLOC_012342	13	LOC704394	NC_027899.1[+]106124569-106125231	LOC704394|rna26441	271.532	424.108	473.449	511.427	361.996	368.053	403.507
XLOC_012445	13	FUT8,RPS27A	NC_027899.1[+]127424639-127770977	FUT8|rna26864,FUT8|rna26865,FUT8|rna26866,FUT8|rna26872,FUT8|rna26871,FUT8|rna26867,FUT8|rna26868,FUT8|rna26869,FUT8|rna26870,RPS27A|rna26878,FUT8|rna26873,FUT8|rna26874	369.9	403.185	489.866	576.972	354.459	415.138	371.076
XLOC_012534	13	SLIRP	NC_027899.1[+]140152608-140161813	SLIRP|rna27315	359.293	410.309	346.953	433.709	514.041	546.756	472.412
XLOC_013038	13	RPS27L	NC_027899.1[-]39738199-39741914	RPS27L|rna24736,RPS27L|rna24737	664.489	628.506	599.173	425.545	330.693	333.772	351.53
XLOC_013328	13	HNRNPC	NC_027899.1[-]82440028-82504106	HNRNPC|rna25928,HNRNPC|rna25938,HNRNPC|rna25939,HNRNPC|rna25940,HNRNPC|rna25937,HNRNPC|rna25935,HNRNPC|rna25936,HNRNPC|rna25932,HNRNPC|rna25933,HNRNPC|rna25934,HNRNPC|rna25929,HNRNPC|rna25930,HNRNPC|rna25931	333.604	250.564	231.591	465.962	531.826	560.402	487.785
XLOC_013484	13	RPL36AL	NC_027899.1[-]111610035-111612006	RPL36AL|rna26488	405.454	355.255	347.852	302.999	298.652	328.792	272.123
XLOC_013700	13	NDUFB1	NC_027899.1[-]154319718-154325752	NDUFB1|rna27524	339.649	281.597	316.047	359.904	298.176	306.229	369.697
XLOC_014783	13	PABPC1	NC_027900.1[-]99416995-99435051	PABPC1|rna29698	371.219	367.897	410.792	428.45	417.575	427.699	369.985
XLOC_014784	13	YWHAZ	NC_027900.1[-]99641880-99677273	YWHAZ|rna29707,YWHAZ|rna29706,YWHAZ|rna29705,YWHAZ|rna29704,YWHAZ|rna29703,YWHAZ|rna29702,YWHAZ|rna29701,YWHAZ|rna29700,YWHAZ|rna29699,YWHAZ|rna29708	472.731	422.386	390.191	280.769	254.491	251.109	252.564
XLOC_014823	13	EIF3H	NC_027900.1[-]115844184-115966161	EIF3H|rna29868,EIF3H|rna29867	272.064	334.148	366.88	336.326	298.199	321.668	327.409
XLOC_016618	13	RANBP1	NC_027902.1[+]61858561-61869568	RANBP1|rna35186,RANBP1|rna35187	426.398	229.94	177.92	423.033	673.93	702.421	486.622
XLOC_016877	13	XRCC6	NC_027902.1[+]83667535-83745531	XRCC6|rna36137,XRCC6|rna36138,XRCC6|rna36139	506.529	305.911	308.089	465.889	594.742	626.361	579.509
XLOC_017005	13	LOC694289	NC_027902.1[-]5497434-5569254	LOC694289|rna33640,LOC694289|rna33639,LOC694289|rna33636,LOC694289|rna33637,LOC694289|rna33638,LOC694289|rna33635,LOC100424899|rna33641,LOC100424899|rna33642	866.37	423.266	417.924	342.715	346.737	392.554	378.085
XLOC_017246	13	SNRPB	NC_027902.1[-]35285480-35294621	SNRPB|rna34598,SNRPB|rna34597	335.807	274.488	222.194	347.911	409.806	413.946	378.9
XLOC_017276	13	PCNA,TMEM230	NC_027902.1[-]37994305-38025491	TMEM230|rna34722,TMEM230|rna34721,TMEM230|rna34720,TMEM230|rna34719,PCNA|rna34724,PCNA|rna34723,PCNA|rna34725	393.693	260.833	233.056	383.244	578.386	602.469	517.502
XLOC_017968	13	LOC710110	NC_027903.1[+]47514840-47560903	LOC710110|rna37725,LOC710110|rna37726	492.002	332.954	190.267	282.665	369.639	368.122	312.325
XLOC_018310	13	SLC25A3	NC_027903.1[+]98422647-98430916	SLC25A3|rna38955,SLC25A3|rna38956,SLC25A3|rna38957,SLC25A3|rna38958,SLC25A3|rna38959	422.493	431.995	436.78	466.3	411.341	387.947	386.001
XLOC_018440	13	LOC696956	NC_027903.1[+]120665398-120668259	LOC696956|rna39549	304.609	389.653	333.776	353.8	290.887	289.117	280.9
XLOC_018442	13	DYNLL1	NC_027903.1[+]120728636-120731060	DYNLL1|rna39554,DYNLL1|rna39555	609.34	416.442	397.604	355.221	323.318	326.808	280.297
XLOC_018511	13	RAN	NC_027903.1[+]131169495-131175123	RAN|rna39851,RAN|rna39852	436.597	249.766	218.647	333.775	414.352	398.323	383.628
XLOC_018720	13	LDHB	NC_027903.1[-]22528606-22551785	LDHB|rna37211,LDHB|rna37212	311.882	329.604	280.685	438.534	557.968	470.012	518.952
XLOC_018954	13	ATP5B	NC_027903.1[-]55428705-55438462	ATP5B|rna38260	542.899	425.632	481.574	522.819	493.86	436.493	445.122
XLOC_018955	13	PTGES3	NC_027903.1[-]55448045-55474328	PTGES3|rna38261	405.317	273.1	224.625	301.563	445.445	409.891	328.198
XLOC_018987	13	LOC716204	NC_027903.1[-]57000127-57001275	LOC716204|rna38420	246.194	325.821	296.606	570.883	519.259	585.342	531.352
XLOC_019925	13	DBI	NC_027904.1[-]11818446-11824056	DBI|rna40137,DBI|rna40136,DBI|rna40135,DBI|rna40134	546.686	637.521	480.211	322.109	240.374	198.022	195.774
XLOC_020340	13	MYEOV2	NC_027904.1[-]122846868-122852388	MYEOV2|rna42237	352.661	340.675	359.88	328.283	270.478	305.329	243.709
XLOC_020941	13	YWHAQ	NC_027905.1[-]9577492-9627540	YWHAQ|rna42499	421.962	332.718	279.52	302.319	319.322	390.209	335.867
XLOC_020946	13	ODC1	NC_027905.1[-]10440354-10448581	ODC1|rna42521,ODC1|rna42523,ODC1|rna42522	360.813	300.593	209.635	470.002	625.381	676.563	619.48
XLOC_021125	13	CALM2	NC_027905.1[-]47884576-47900339	CALM2|rna43349	618.17	477.255	381.191	380.194	406.228	373.451	337.793
XLOC_021227	13	SNRPG	NC_027905.1[-]71363534-71376084	SNRPG|rna43745,SNRPG|rna43746	345.079	249.027	206.691	361.991	422.587	432.842	456.372
XLOC_021925	13	EIF4G2	NC_027906.1[+]55662373-55675202	EIF4G2|rna46786	443.183	326.964	341.954	311.424	400.972	404.167	309.53
XLOC_022568	13	COX8A	NC_027906.1[-]10563328-10566011	COX8A|rna45447	486.057	696.672	683.349	598.587	328.946	233.962	246.149
XLOC_022725	13	MDK	NC_027906.1[-]19661411-19663585	MDK|rna46086,MDK|rna46085,MDK|rna46088,MDK|rna46087	43.7413	384.092	559.048	626.954	527.129	648.001	517.877
XLOC_022834	13	LDHA	NC_027906.1[-]47938475-47951842	LDHA|rna46563,LDHA|rna46562	866.292	562.378	381.105	389.358	452.994	333.465	363.021
XLOC_023897	13	CKS2	NC_027907.1[+]105556467-105561913	CKS2|rna51166	427.724	253.818	205.802	353.16	375.15	377.144	405.327
XLOC_023904	13	LOC704640	NC_027907.1[+]107412014-107412533	LOC704640|rna51202	310.226	359.09	400.731	476.754	422.904	407.51	488.589
XLOC_024200	13	ANP32B	NC_027907.1[-]41639600-41671728	ANP32B|rna49990,ANP32B|rna49991,ANP32B|rna49992	361.119	257.186	223.972	389.088	417.8	350.125	285.368
XLOC_024593	13	EIF5A	NC_027908.1[+]7291222-7296988	EIF5A|rna51705,EIF5A|rna51706,EIF5A|rna51707,EIF5A|rna51708,EIF5A|rna51709,EIF5A|rna51710,EIF5A|rna51711	775.514	460.816	382.032	418.363	576.517	475.475	373.502
XLOC_024789	13	LOC714598	NC_027908.1[+]27706669-27707230	LOC714598|rna52510	296.016	486.852	533.984	511.929	336.516	359.93	391.496
XLOC_024981	13	EIF1	NC_027908.1[+]47526722-47529561	EIF1|rna53386	406.945	416.705	386.793	284.18	304.328	280.54	234.414
XLOC_025272	13	YWHAE	NC_027908.1[-]1218231-1282236	YWHAE|rna51343,YWHAE|rna51344,YWHAE|rna51345	434.785	309.253	334.017	440.789	495.792	545.928	534.649
XLOC_025337	13	C1QBP	NC_027908.1[-]5341373-5348613	C1QBP|rna51576	385.927	342.944	276.34	351.912	445.146	355.04	262.723
XLOC_025622	13	RPS17L	NC_027908.1[-]34634679-34635156	RPS17L|rna52775	453.246	506.233	499.999	612.355	507.109	361.966	317.716
XLOC_026049	13	P4HB	NC_027908.1[-]75666777-75686364	P4HB|rna54599	703.127	440.214	412.63	278.387	247.599	189.386	153.251
XLOC_026121	13	RPL21	NC_027909.1[+]6829519-6842497	RPL21|rna54864,RPL21|rna54865,RPL21|rna54866,RPL21|rna54867,RPL21|rna54868	350.118	317.544	485.987	406.229	379.714	352.741	353.469
XLOC_027204	13	LOC703774	NC_027910.1[-]59769865-59770399	LOC703774|rna56929	261.318	390.576	404.577	397.836	328.82	324.042	344.036
XLOC_027284	13	OAZ1	NC_027911.1[+]2156249-2160094	OAZ1|rna57245	744.818	375.871	329.712	256.915	328.05	323.943	255.409
XLOC_027404	13	UBL5	NC_027911.1[+]9827080-9829642	UBL5|rna57733,UBL5|rna57734	270.37	407.757	354.543	340.021	304.155	291.92	359.498
XLOC_027639	13	PDCD5	NC_027911.1[+]28416510-28422992	PDCD5|rna58626,PDCD5|rna58627	462.611	298.28	230.698	300.025	382.506	403.014	301.7
XLOC_027696	13	COX6B1	NC_027911.1[+]31571551-31582023	COX6B1|rna58791,COX6B1|rna58792	443.87	415.999	385.505	333.484	282.521	245.182	286.469
XLOC_028313	13	LOC711174	NC_027911.1[-]9834472-9835043	LOC711174|rna57735	388.121	382.677	352.98	495.531	429.127	450.495	461.537
XLOC_029249	13	ALDOA	NC_027912.1[+]27398826-27417483	ALDOA|rna61852,ALDOA|rna61853,ALDOA|rna61854,ALDOA|rna61855,ALDOA|rna61856,ALDOA|rna61857	592.896	404.948	343.086	321.584	323.321	254.122	219.143
XLOC_029553	13	COX4I1	NC_027912.1[+]70571766-70579729	COX4I1|rna63000,COX4I1|rna63001	526.765	449.192	473.122	428.058	339.484	318.778	318.011
XLOC_030335	13	RBM3	NC_027913.1[+]48798381-48802712	RBM3|rna63839,RBM3|rna63840	382.845	333.699	405.604	399.348	446.596	426.323	289.731
XLOC_030500	13	PGK1	NC_027913.1[+]71948984-71971874	PGK1|rna64397	563.167	512.869	417.334	469.698	516.537	448.876	406.707
XLOC_030876	13	SLC25A6	NC_027913.1[-]689475-694782	SLC25A6|rna63203	398.699	508.29	616.182	582.657	345.499	271.435	281.065
XLOC_000002	14	COX1	NC_005943.1[+]5850-8215	COX1|gene34203,rna67633|rna67633,COX2|gene34204	797.756	962.658	1100.3	947.03	765.309	610.819	725.403
XLOC_000392	14	YBX1	NC_027893.1[+]42022748-42042932	YBX1|rna1765,YBX1|rna1766	759.96	645.833	614.908	814.45	957.692	931.582	916.155
XLOC_000438	14	UQCRH	NC_027893.1[+]45919180-45931093	UQCRH|rna2011,UQCRH|rna2012	679.011	970.188	954.889	1044.77	886.889	814.098	907.217
XLOC_001637	14	ENO1	NC_027893.1[-]8019458-8036334	ENO1|rna326,ENO1|rna325	1633.22	995.061	749.116	989.729	1009.78	791.803	750.727
XLOC_003490	14	RPL29	NC_027894.1[+]90228649-90231368	RPL29|rna8190	759.956	961.936	1104.93	1216.37	1015.54	978.012	1050.56
XLOC_003816	14	HSPD1	NC_027894.1[+]148894053-148909938	HSPD1|rna9674,HSPD1|rna9675,HSPD1|rna9676,HSPD1|rna9677	690.159	731.35	639.859	1122.07	1143.44	955.975	647.585
XLOC_004493	14	RPL14	NC_027894.1[-]102230690-102235566	RPL14|rna8844,RPL14|rna8843	846.886	868.47	1024.41	1256.17	1042.81	1053.63	1016.8
XLOC_005388	14	HNRNPA2B1	NC_027895.1[+]82010457-82021358	HNRNPA2B1|rna12332,HNRNPA2B1|rna12333,HNRNPA2B1|rna12334,HNRNPA2B1|rna12335,HNRNPA2B1|rna12336,HNRNPA2B1|rna12337,HNRNPA2B1|rna12339,HNRNPA2B1|rna12338,HNRNPA2B1|rna12340	869.579	591.573	571.51	837.098	922.688	1005.94	858.987
XLOC_006961	14	LOC702174	NC_027896.1[+]15465214-15465677	LOC702174|rna14738	736.987	846.611	1009.41	1185.83	965.979	1117.84	1140.71
XLOC_007189	14	TUBB	NC_027896.1[+]31424490-31429489	TUBB|rna15360,TUBB|rna15361	1261.43	750.276	683.786	1011.45	1254.31	1305.94	1241.8
XLOC_009180	14	LOC696134	NC_027897.1[+]107294568-107295080	LOC696134|rna19650	627.456	915.662	1014.51	1025.72	902.686	933.218	963.372
XLOC_009817	14	H2AFZ	NC_027897.1[-]98708779-98710919	H2AFZ|rna19516	1233.03	425.594	302.669	760.932	1219.29	1175.92	1059.5
XLOC_011676	14	GNB2L1	NC_027898.1[-]179999883-180006606	GNB2L1|rna23699	769.631	820.702	1038.66	1023.75	857.431	842.078	973.092
XLOC_011714	14	LOC694228	NC_027899.1[+]8528087-8528373	LOC694228|rna23895	584.584	831.472	849.801	976.968	899.31	762.123	894.765
XLOC_016262	14	ATP5E	NC_027902.1[+]5369896-5373841	ATP5E|rna33630	821.434	734.626	791.003	904.585	731.79	852.523	743.097
XLOC_016984	14	RPS21	NC_027902.1[-]1980578-1982061	RPS21|rna33573,RPS21|rna33574	980.972	1060.8	1123.94	1009.42	940.575	943.131	973.148
XLOC_018049	14	HNRNPA1	NC_027903.1[+]52955563-52960089	HNRNPA1|rna38071	451.009	529.533	508.355	991.49	1118.15	1118.92	1123.4
XLOC_018841	14	TUBA1B	NC_027903.1[-]47415487-47419098	TUBA1B|rna37723	1281.72	626.646	495.63	851.126	966.449	1012.86	844.018
XLOC_018956	14	NACA	NC_027903.1[-]55494204-55497392	NACA|rna38262	1049.41	949.304	1110.34	1407.88	1310.21	1290.8	1268.72
XLOC_019079	14	LOC700534	NC_027903.1[-]85115299-85116003	LOC700534|rna38755	724.937	723.932	853.943	1019.91	786.242	838.56	811.497
XLOC_019667	14	EEF1B2	NC_027904.1[+]87908053-87911387	EEF1B2|rna41323,EEF1B2|rna41324	925.593	992.98	1340.46	1247.37	863.658	786.432	653.189
XLOC_020294	14	NCL	NC_027904.1[-]113945889-113955955	NCL|rna41989	748.026	616.883	566.445	840.359	1099.23	1028.92	771.69
XLOC_021085	14	LOC100425937	NC_027905.1[-]39939435-39941188	LOC100425937|rna43179	665.417	786.518	1058.46	1087.41	886.325	862.204	933.02
XLOC_021591	14	CFL1	NC_027906.1[+]8577783-8583155	CFL1|rna45187,CFL1|rna45188,CFL1|rna45189,CFL1|rna45190	1530.61	859.795	783.829	675.14	779.896	886.836	742.278
XLOC_021605	14	FAU	NC_027906.1[+]9310537-9314334	FAU|rna45276,FAU|rna45277	699.383	905.419	845.324	901.04	809.131	811.063	858.747
XLOC_023206	14	RPS25	NC_027906.1[-]111870354-111873381	RPS25|rna48200	694.777	892.271	922.926	1109.28	946.473	996.559	973.804
XLOC_023547	14	TXN	NC_027907.1[+]29291814-29304636	TXN|rna49800	1627.7	1491.83	1207.35	949.657	921.462	807.444	645.064
XLOC_024360	14	LOC715370	NC_027907.1[-]77699788-77700234	LOC715370|rna50718	688.69	993.886	1196.62	1348.26	953.978	964.473	802.537
XLOC_024610	14	EIF4A1	NC_027908.1[+]7551612-7558614	EIF4A1|rna51756,EIF4A1|rna51757	989.42	752.002	782.616	786.015	862.145	749.292	699.564
XLOC_024847	14	LOC106993989	NC_027908.1[+]33432086-33432831	LOC106993989|rna52751	1715.11	872.949	1077.76	1228.34	1111.91	1172.09	1046.65
XLOC_024951	14	RPL19	NC_027908.1[+]44974694-44979422	RPL19|rna53182	993.923	1077.4	1175.51	1425.45	1203.04	1191.19	1312.79
XLOC_025152	14	RPL38	NC_027908.1[+]67775636-67781169	RPL38|rna54160,RPL38|rna54161,RPL38|rna54162,RPL38|rna54163,RPL38|rna54164	1065.11	1167.8	1223.09	1390.68	1356.72	1165.77	1278.86
XLOC_027344	14	RPL36	NC_027911.1[+]5848338-5849540	RPL36|rna57442	880.036	1135.67	1086.48	1097.14	943.901	1061.66	911.293
XLOC_027544	14	RPL18A	NC_027911.1[+]17829212-17832756	RPL18A|rna58320	702.733	1076.99	1076.79	1138.97	995.221	977.654	948.803
XLOC_027561	14	UBA52	NC_027911.1[+]18639661-18643145	UBA52|rna58396,UBA52|rna58397,UBA52|rna58398,UBA52|rna58399,UBA52|rna58400,UBA52|rna58401,UBA52|rna58402	1083.54	1243.81	1148.39	1037.3	1027.11	1044.01	1054.87
XLOC_027809	14	RPS19	NC_027911.1[+]37620632-37631575	RPS19|rna59356	750.186	1021.4	1157.82	1015.13	859.611	839.621	978.13
XLOC_028212	14	EEF2	NC_027911.1[-]4004577-4014025	EEF2|rna57333	678.452	1036.94	1265.39	991.29	725.626	640.203	679.502
XLOC_028778	14	RPL18	NC_027911.1[-]43982089-43986206	RPL18|rna59828	693.551	950.002	1107.5	1081.68	847.093	806.4	923.183
XLOC_028953	14	RPS5	NC_027911.1[-]50971566-50986758	RPS5|rna60626,RPS5|rna60625,RPS5|rna60624,RPS5|rna60623	816.741	1018.47	1002.59	1146.28	934.926	940.907	1002.43
XLOC_030304	14	LOC704365	NC_027913.1[+]46449490-46449929	LOC704365|rna63738	935.077	1096.98	1166.12	1349.16	1103.04	1224.36	1037.8
XLOC_030573	14	LOC703365	NC_027913.1[+]95585480-95590567	LOC703365|rna64529	881.446	944.934	1095.07	1282.12	1180.33	1275.84	1095.84
XLOC_030849	14	RPL10	NC_027913.1[+]147767407-147770625	RPL10|rna65610,RPL10|rna65611	1044.88	1231.93	1571.63	1515.88	1138.26	1149.56	1179.59
XLOC_031589	14	RPS4Y1	NC_027914.1[+]122137-147100	RPS4Y1|rna65701	838.83	961.411	1090.47	1307.35	1092.05	1118.76	1255.26
XLOC_000205	15	RPL11	NC_027893.1[+]22487934-22492828	RPL11|rna850	1941.03	2157.21	2285.87	2770.79	2277.04	2412.47	2448.38
XLOC_000949	15	RPS27	NC_027893.1[+]128591549-128592962	RPS27|rna4043	3466.3	3860.83	4657.18	5352.89	4207.39	4670.02	4823.47
XLOC_003335	15	RPL32	NC_027894.1[+]53568633-53574149	RPL32|rna7466,RPL32|rna7467	2097.58	2344.15	2547.2	2903.11	2593.74	2552.16	2874.88
XLOC_007241	15	RPS18	NC_027896.1[+]34116313-34120780	RPS18|rna15652	3586.43	4976.59	5301.26	5443.01	4292.28	4629.91	4777.57
XLOC_008373	15	EEF1A1	NC_027896.1[-]71536100-71539603	EEF1A1|rna16541,EEF1A1|rna16542	5645.35	6381.36	8721.59	8925.68	7361.48	7053.49	7445.48
XLOC_008596	15	RPS12	NC_027896.1[-]134641586-134644519	RPS12|rna17348	3045.56	3424.29	3833.32	4371.58	3779.98	3837.19	3402.2
XLOC_009319	15	LOC703455	NC_027897.1[+]151003993-151009012	LOC703455|rna20225	1995.25	2285.34	2572.76	3237.29	2747.65	2804.13	2875.67
XLOC_009580	15	RPL9	NC_027897.1[-]39085006-39089634	RPL9|rna18595,RPL9|rna18594,RPL9|rna18596	2161.35	2203.38	2649.3	3165.29	2646.95	2691.42	3071.32
XLOC_011501	15	RPS14	NC_027898.1[-]148572581-148578148	RPS14|rna23037,RPS14|rna23038	1938.83	2485.78	2720.56	3064.36	2654.85	2800.72	2948.28
XLOC_011933	15	RPLP1	NC_027899.1[+]46433343-46435747	RPLP1|rna24942	2332.8	2385.93	2471.06	2657.92	2207.19	2449.53	1991.94
XLOC_013483	15	RPS29	NC_027899.1[-]111574872-111577623	RPS29|rna26485	3009.27	3273.79	3572.85	4079.67	3221.02	3383.52	3613.03
XLOC_014603	15	RPS20	NC_027900.1[-]54031700-54033125	RPS20|rna29073	2032.41	2265.05	2613.7	2922.84	2582.67	2522.6	2805.45
XLOC_014666	15	RPL7	NC_027900.1[-]71537326-71540396	RPL7|rna29306,RPL7|rna29305	2589.08	2701.31	3107.56	3870.34	3092.06	2864.27	3172.4
XLOC_015873	15	RPS24	NC_027901.1[-]54275013-54298379	RPS24|rna31615,RPS24|rna31621,RPS24|rna31622,RPS24|rna31623,RPS24|rna31624,RPS24|rna31625,RPS24|rna31626,RPS24|rna31627,RPS24|rna31620,RPS24|rna31616,RPS24|rna31617,RPS24|rna31618,RPS24|rna31619	2221.82	2374.44	2683.12	3162.18	2693.69	2459.97	2622.88
XLOC_017592	15	RPL3	NC_027902.1[-]81292360-81299158	RPL3|rna36028	1610.98	1951.4	2265.58	2665.67	2135.93	2140.35	2309.15
XLOC_018096	15	RPL41	NC_027903.1[+]54857485-54858708	RPL41|rna38168	2947.95	3598.46	4214.36	5281.67	4267.86	4960.25	4958.79
XLOC_019249	15	RPLP0	NC_027903.1[-]120405372-120410104	RPLP0|rna39536,RPLP0|rna39537	1879.53	2506.35	3075.05	3208.36	2534.88	2520.15	2652.22
XLOC_019705	15	RPL37A	NC_027904.1[+]98575108-98577815	RPL37A|rna41520	1975.3	2112.47	2571.37	2956.01	2190.67	2481.63	2295.39
XLOC_022885	15	RPL27A	NC_027906.1[-]57793561-57796589	RPL27A|rna46864	2381.15	2787.03	3200.67	3332.45	2567.83	2793.93	2808.91
XLOC_023753	15	LOC712274	NC_027907.1[+]64614127-64618139	LOC712274|rna50573	1772.5	2207.59	2308.87	2776.56	2457.3	2689.1	2646.77
XLOC_025011	15	RPL27	NC_027908.1[+]48865147-48870270	RPL27|rna53521	1854.7	2158.75	2199.05	2570.42	2379.52	2437.38	2496.44
XLOC_025399	15	RPL26	NC_027908.1[-]8384262-8390999	RPL26|rna51870	1703.09	2249.75	2353.35	2683.33	2339.52	2311.11	2440.35
XLOC_025705	15	RPL23	NC_027908.1[-]44593832-44597446	RPL23|rna53165	2211.96	2679.78	2889.59	2948.88	2460.51	2433.02	2689.29
XLOC_026550	15	TPT1	NC_027909.1[-]24557723-24561721	TPT1|rna55226	2899.65	2474.95	3606.52	2681.61	2173.06	2352.03	2349.76
XLOC_027130	15	RPL17	NC_027910.1[-]38465324-38469622	RPL17|rna56586,RPL17|rna56585,RPL17|rna56584,RPL17|rna56583,RPL17|rna56582,RPL17|rna56581,RPL17|rna56587	2401.71	3038.23	3399.03	3870.6	3369.36	3325.43	3949.98
XLOC_027936	15	RPL13A	NC_027911.1[+]44872666-44877383	RPL13A|rna59967,RPL13A|rna59968,RPL13A|rna59969	1921.83	2576.75	3107.56	3261.73	2436.45	2504.02	2634.12
XLOC_027937	15	RPS11	NC_027911.1[+]44884839-44888083	RPS11|rna59970	1899.19	1931.17	2374.54	2598.71	2292.03	2328	2598.85
XLOC_030179	15	TMSB4X	NC_027913.1[+]12159990-12162166	TMSB4X|rna63310,TMSB4X|rna63311	10744.2	2837.58	3540.7	1514.35	2681.74	2314.4	1415.02

## Sheet: TableS2-G0-GO
Table S2. The enriched GO terms of genes in Cluster G0 of Figure 1. The GO terms were shown in three major categories, biological process, cellular component, and molecular function. In each category, the GO terms were listed with ascending orders of Corrected P-value. See Materials and methods for detailed methods.
Term	Database	ID	GO_Category	Input number	Background number	P-value	Corrected P-value	Input	Hyperlink
single-organism process	Gene Ontology	GO:0044699	biological_process	117	12728	9.72073e-39	3.43482e-35	XLOC_005656|XLOC_025515|XLOC_006113|XLOC_023783|XLOC_016805|XLOC_012799|XLOC_020464|XLOC_023269|XLOC_001808|XLOC_018447|XLOC_028068|XLOC_018619|XLOC_022600|XLOC_018756|XLOC_017107|XLOC_031287|XLOC_029317|XLOC_025660|XLOC_025391|XLOC_003299|XLOC_025013|XLOC_011843|XLOC_007522|XLOC_023673|XLOC_003492|XLOC_010251|XLOC_012470|XLOC_020853|XLOC_016291|XLOC_032544|XLOC_003419|XLOC_006747|XLOC_000422|XLO…	http://amigo.geneontology.org/cgi-bin/amigo/term_details?term=GO:0044699
cellular process	Gene Ontology	GO:0009987	biological_process	120	14647	2.14238e-35	3.78506e-32	XLOC_016168|XLOC_005656|XLOC_025515|XLOC_006113|XLOC_023783|XLOC_016805|XLOC_012799|XLOC_020464|XLOC_023269|XLOC_001808|XLOC_018447|XLOC_028068|XLOC_018619|XLOC_022600|XLOC_018756|XLOC_017107|XLOC_031287|XLOC_013523|XLOC_029317|XLOC_025660|XLOC_025391|XLOC_003299|XLOC_025013|XLOC_011843|XLOC_007522|XLOC_023673|XLOC_003492|XLOC_010251|XLOC_021835|XLOC_012470|XLOC_020853|XLOC_016291|XLOC_032544|XLO…	http://amigo.geneontology.org/cgi-bin/amigo/term_details?term=GO:0009987
single-organism cellular process	Gene Ontology	GO:0044763	biological_process	108	11494	5.92463e-34	2.99067e-31	XLOC_005656|XLOC_025515|XLOC_006113|XLOC_023783|XLOC_016805|XLOC_012799|XLOC_020464|XLOC_023269|XLOC_001808|XLOC_018447|XLOC_028068|XLOC_018619|XLOC_018756|XLOC_017107|XLOC_031287|XLOC_013523|XLOC_029317|XLOC_024616|XLOC_025391|XLOC_003299|XLOC_025013|XLOC_011843|XLOC_007522|XLOC_023673|XLOC_003492|XLOC_010251|XLOC_012470|XLOC_020853|XLOC_016291|XLOC_032544|XLOC_006747|XLOC_000422|XLOC_001041|XLO…	http://amigo.geneontology.org/cgi-bin/amigo/term_details?term=GO:0044763
cellular component organization	Gene Ontology	GO:0016043	biological_process	76	5863	1.69827e-28	3.75052e-26	XLOC_001041|XLOC_026250|XLOC_002690|XLOC_003986|XLOC_001660|XLOC_033173|XLOC_015318|XLOC_014049|XLOC_010145|XLOC_030923|XLOC_016197|XLOC_005656|XLOC_011843|XLOC_003223|XLOC_000422|XLOC_000269|XLOC_025515|XLOC_006113|XLOC_013911|XLOC_015916|XLOC_020853|XLOC_013233|XLOC_010112|XLOC_007003|XLOC_032544|XLOC_018794|XLOC_016805|XLOC_006747|XLOC_008785|XLOC_012799|XLOC_030090|XLOC_020464|XLOC_017204|XLO…	http://amigo.geneontology.org/cgi-bin/amigo/term_details?term=GO:0016043
cellular component organization or biogenesis	Gene Ontology	GO:0071840	biological_process	76	6012	8.71624e-28	1.62099e-25	XLOC_001041|XLOC_026250|XLOC_002690|XLOC_003986|XLOC_001660|XLOC_033173|XLOC_015318|XLOC_014049|XLOC_010145|XLOC_030923|XLOC_016197|XLOC_005656|XLOC_011843|XLOC_003223|XLOC_000422|XLOC_000269|XLOC_025515|XLOC_006113|XLOC_013911|XLOC_015916|XLOC_020853|XLOC_013233|XLOC_010112|XLOC_007003|XLOC_032544|XLOC_018794|XLOC_016805|XLOC_006747|XLOC_008785|XLOC_012799|XLOC_030090|XLOC_020464|XLOC_017204|XLO…	http://amigo.geneontology.org/cgi-bin/amigo/term_details?term=GO:0071840
cell cycle	Gene Ontology	GO:0007049	biological_process	41	1665	9.52013e-24	1.46258e-21	XLOC_026250|XLOC_002840|XLOC_003492|XLOC_001660|XLOC_015318|XLOC_010251|XLOC_030090|XLOC_000269|XLOC_025515|XLOC_020853|XLOC_013233|XLOC_010112|XLOC_007003|XLOC_032544|XLOC_016805|XLOC_001808|XLOC_017204|XLOC_000344|XLOC_018180|XLOC_002690|XLOC_016197|XLOC_028068|XLOC_000422|XLOC_020358|XLOC_017107|XLOC_013523|XLOC_010145|XLOC_029317|XLOC_016158|XLOC_002994|XLOC_025391|XLOC_003299|XLOC_033173|XLO…	http://amigo.geneontology.org/cgi-bin/amigo/term_details?term=GO:0007049
mitotic cell cycle process	Gene Ontology	GO:1903047	biological_process	32	867	1.66335e-23	2.44893e-21	XLOC_026250|XLOC_003492|XLOC_001660|XLOC_015318|XLOC_010251|XLOC_030090|XLOC_000269|XLOC_025515|XLOC_020853|XLOC_013233|XLOC_016805|XLOC_001808|XLOC_017204|XLOC_000344|XLOC_018180|XLOC_002690|XLOC_028068|XLOC_000422|XLOC_017107|XLOC_013523|XLOC_029317|XLOC_016158|XLOC_002994|XLOC_025391|XLOC_003299|XLOC_033173|XLOC_011219|XLOC_011744|XLOC_015383|XLOC_020571|XLOC_015484|XLOC_005864	http://amigo.geneontology.org/cgi-bin/amigo/term_details?term=GO:1903047
mitotic cell cycle	Gene Ontology	GO:0000278	biological_process	32	937	1.59291e-22	2.0102e-20	XLOC_026250|XLOC_003492|XLOC_001660|XLOC_015318|XLOC_010251|XLOC_030090|XLOC_000269|XLOC_025515|XLOC_020853|XLOC_013233|XLOC_016805|XLOC_001808|XLOC_017204|XLOC_000344|XLOC_018180|XLOC_002690|XLOC_028068|XLOC_000422|XLOC_017107|XLOC_013523|XLOC_029317|XLOC_016158|XLOC_002994|XLOC_025391|XLOC_003299|XLOC_033173|XLOC_011219|XLOC_011744|XLOC_015383|XLOC_020571|XLOC_015484|XLOC_005864	http://amigo.geneontology.org/cgi-bin/amigo/term_details?term=GO:0000278
cell cycle process	Gene Ontology	GO:0022402	biological_process	36	1299	2.02982e-22	2.47324e-20	XLOC_026250|XLOC_003492|XLOC_001660|XLOC_015318|XLOC_010251|XLOC_030090|XLOC_000269|XLOC_025515|XLOC_020853|XLOC_013233|XLOC_010112|XLOC_016805|XLOC_001808|XLOC_017204|XLOC_000344|XLOC_018180|XLOC_002690|XLOC_016197|XLOC_028068|XLOC_000422|XLOC_017107|XLOC_013523|XLOC_010145|XLOC_029317|XLOC_016158|XLOC_002994|XLOC_025391|XLOC_003299|XLOC_033173|XLOC_011219|XLOC_011744|XLOC_015383|XLOC_020571|XLO…	http://amigo.geneontology.org/cgi-bin/amigo/term_details?term=GO:0022402
metabolic process	Gene Ontology	GO:0008152	biological_process	90	10642	1.19892e-21	1.36658e-19	XLOC_016168|XLOC_005656|XLOC_006113|XLOC_023783|XLOC_016805|XLOC_012799|XLOC_016197|XLOC_018619|XLOC_022600|XLOC_017107|XLOC_029317|XLOC_025660|XLOC_025391|XLOC_003299|XLOC_011843|XLOC_007522|XLOC_003492|XLOC_010251|XLOC_021835|XLOC_020853|XLOC_016291|XLOC_032544|XLOC_001808|XLOC_018919|XLOC_001041|XLOC_013523|XLOC_010145|XLOC_024673|XLOC_015484|XLOC_003986|XLOC_003789|XLOC_011744|XLOC_015664|XLO…	http://amigo.geneontology.org/cgi-bin/amigo/term_details?term=GO:0008152
chromosome organization	Gene Ontology	GO:0051276	biological_process	33	1130	3.32059e-21	3.50248e-19	XLOC_001660|XLOC_015318|XLOC_030090|XLOC_025515|XLOC_006113|XLOC_020853|XLOC_013233|XLOC_010112|XLOC_032544|XLOC_016805|XLOC_001808|XLOC_000344|XLOC_018180|XLOC_002690|XLOC_000422|XLOC_022600|XLOC_025217|XLOC_013523|XLOC_010145|XLOC_016158|XLOC_002994|XLOC_025391|XLOC_003299|XLOC_015916|XLOC_003986|XLOC_030810|XLOC_011744|XLOC_017986|XLOC_015383|XLOC_020571|XLOC_015484|XLOC_014049|XLOC_005864	http://amigo.geneontology.org/cgi-bin/amigo/term_details?term=GO:0051276
organelle organization	Gene Ontology	GO:0006996	biological_process	53	3604	6.82007e-21	6.78837e-19	XLOC_002840|XLOC_001660|XLOC_014049|XLOC_015318|XLOC_030923|XLOC_003223|XLOC_030090|XLOC_000269|XLOC_025515|XLOC_006113|XLOC_020853|XLOC_013233|XLOC_010112|XLOC_032544|XLOC_016805|XLOC_008785|XLOC_000422|XLOC_017204|XLOC_000344|XLOC_018180|XLOC_021835|XLOC_023269|XLOC_001808|XLOC_001041|XLOC_002690|XLOC_016197|XLOC_028068|XLOC_022600|XLOC_025217|XLOC_017107|XLOC_013911|XLOC_013523|XLOC_010145|XLO…	http://amigo.geneontology.org/cgi-bin/amigo/term_details?term=GO:0006996
single-multicellular organism process	Gene Ontology	GO:0044707	biological_process	66	5822	1.11382e-20	1.0637e-18	XLOC_001041|XLOC_018919|XLOC_018816|XLOC_031792|XLOC_001660|XLOC_005046|XLOC_024406|XLOC_030923|XLOC_009581|XLOC_023877|XLOC_015916|XLOC_003223|XLOC_005656|XLOC_012470|XLOC_006113|XLOC_013911|XLOC_018352|XLOC_013003|XLOC_016291|XLOC_014049|XLOC_002840|XLOC_003419|XLOC_001459|XLOC_006747|XLOC_018372|XLOC_012799|XLOC_020464|XLOC_013333|XLOC_008785|XLOC_008784|XLOC_023269|XLOC_005681|XLOC_010656|XLO…	http://amigo.geneontology.org/cgi-bin/amigo/term_details?term=GO:0044707
multicellular organismal process	Gene Ontology	GO:0032501	biological_process	71	6781	1.19731e-20	1.11334e-18	XLOC_001041|XLOC_018919|XLOC_018816|XLOC_031792|XLOC_011219|XLOC_001660|XLOC_005046|XLOC_024406|XLOC_010145|XLOC_030923|XLOC_009581|XLOC_023877|XLOC_015916|XLOC_003223|XLOC_005656|XLOC_012470|XLOC_006113|XLOC_013911|XLOC_018352|XLOC_013003|XLOC_016291|XLOC_014049|XLOC_002840|XLOC_003419|XLOC_001459|XLOC_006747|XLOC_014789|XLOC_018372|XLOC_012799|XLOC_020464|XLOC_013333|XLOC_008785|XLOC_008784|XLO…	http://amigo.geneontology.org/cgi-bin/amigo/term_details?term=GO:0032501
organic substance metabolic process	Gene Ontology	GO:0071704	biological_process	87	10277	1.38918e-20	1.22717e-18	XLOC_016168|XLOC_005656|XLOC_006113|XLOC_023783|XLOC_016805|XLOC_012799|XLOC_016197|XLOC_018619|XLOC_022600|XLOC_017107|XLOC_029317|XLOC_025660|XLOC_025391|XLOC_003299|XLOC_011843|XLOC_007522|XLOC_003492|XLOC_010251|XLOC_021835|XLOC_020853|XLOC_016291|XLOC_032544|XLOC_001808|XLOC_018919|XLOC_001041|XLOC_013523|XLOC_010145|XLOC_024673|XLOC_015484|XLOC_003986|XLOC_003789|XLOC_011744|XLOC_015664|XLO…	http://amigo.geneontology.org/cgi-bin/amigo/term_details?term=GO:0071704
primary metabolic process	Gene Ontology	GO:0044238	biological_process	85	9824	1.58681e-20	1.36756e-18	XLOC_001041|XLOC_026250|XLOC_016168|XLOC_031792|XLOC_011219|XLOC_030618|XLOC_017721|XLOC_012158|XLOC_022600|XLOC_001660|XLOC_005046|XLOC_003986|XLOC_010145|XLOC_014049|XLOC_009581|XLOC_005656|XLOC_010251|XLOC_030090|XLOC_021835|XLOC_024703|XLOC_006113|XLOC_015916|XLOC_020853|XLOC_010112|XLOC_023783|XLOC_032544|XLOC_016805|XLOC_001459|XLOC_012799|XLOC_001808|XLOC_013333|XLOC_017204|XLOC_000344|XLO…	http://amigo.geneontology.org/cgi-bin/amigo/term_details?term=GO:0044238
cellular metabolic process	Gene Ontology	GO:0044237	biological_process	85	9846	1.84832e-20	1.55501e-18	XLOC_001041|XLOC_026250|XLOC_016168|XLOC_031792|XLOC_011219|XLOC_030618|XLOC_017721|XLOC_012158|XLOC_022600|XLOC_001660|XLOC_005046|XLOC_003986|XLOC_010145|XLOC_014049|XLOC_009581|XLOC_005656|XLOC_010251|XLOC_030090|XLOC_021835|XLOC_024703|XLOC_006113|XLOC_015916|XLOC_020853|XLOC_010112|XLOC_023783|XLOC_032544|XLOC_016805|XLOC_001459|XLOC_012799|XLOC_001808|XLOC_018816|XLOC_013333|XLOC_017204|XLO…	http://amigo.geneontology.org/cgi-bin/amigo/term_details?term=GO:0044237
single-organism developmental process	Gene Ontology	GO:0044767	biological_process	64	5604	4.37098e-20	3.59183e-18	XLOC_001041|XLOC_015916|XLOC_031792|XLOC_025660|XLOC_001660|XLOC_005046|XLOC_024406|XLOC_010145|XLOC_030923|XLOC_009581|XLOC_023877|XLOC_003223|XLOC_005656|XLOC_012470|XLOC_006113|XLOC_013911|XLOC_018352|XLOC_013003|XLOC_016291|XLOC_014049|XLOC_002840|XLOC_003419|XLOC_001459|XLOC_006747|XLOC_012799|XLOC_020464|XLOC_013333|XLOC_008785|XLOC_008784|XLOC_023269|XLOC_010656|XLOC_002690|XLOC_018619|XLO…	http://amigo.geneontology.org/cgi-bin/amigo/term_details?term=GO:0044767
developmental process	Gene Ontology	GO:0032502	biological_process	64	5693	9.91518e-20	7.78562e-18	XLOC_001041|XLOC_015916|XLOC_031792|XLOC_025660|XLOC_001660|XLOC_005046|XLOC_024406|XLOC_010145|XLOC_030923|XLOC_009581|XLOC_023877|XLOC_003223|XLOC_005656|XLOC_012470|XLOC_006113|XLOC_013911|XLOC_018352|XLOC_013003|XLOC_016291|XLOC_014049|XLOC_002840|XLOC_003419|XLOC_001459|XLOC_006747|XLOC_012799|XLOC_020464|XLOC_013333|XLOC_008785|XLOC_008784|XLOC_023269|XLOC_010656|XLOC_002690|XLOC_018619|XLO…	http://amigo.geneontology.org/cgi-bin/amigo/term_details?term=GO:0032502
cellular nitrogen compound metabolic process	Gene Ontology	GO:0034641	biological_process	67	6259	1.03748e-19	7.9694e-18	XLOC_026250|XLOC_016168|XLOC_031792|XLOC_011219|XLOC_030618|XLOC_017721|XLOC_016122|XLOC_001660|XLOC_005046|XLOC_003986|XLOC_010145|XLOC_014049|XLOC_009581|XLOC_011843|XLOC_030090|XLOC_021835|XLOC_024703|XLOC_006113|XLOC_008491|XLOC_010112|XLOC_016291|XLOC_032544|XLOC_016805|XLOC_012799|XLOC_001808|XLOC_013333|XLOC_018180|XLOC_018919|XLOC_010656|XLOC_002690|XLOC_016197|XLOC_002840|XLOC_022600|XLO…	http://amigo.geneontology.org/cgi-bin/amigo/term_details?term=GO:0034641
biological regulation	Gene Ontology	GO:0065007	biological_process	89	11110	1.3511e-19	1.01577e-17	XLOC_016168|XLOC_005656|XLOC_025515|XLOC_006113|XLOC_007003|XLOC_012799|XLOC_020464|XLOC_023269|XLOC_001808|XLOC_028068|XLOC_018619|XLOC_022600|XLOC_018756|XLOC_017107|XLOC_031287|XLOC_025660|XLOC_025391|XLOC_025013|XLOC_007522|XLOC_023673|XLOC_003492|XLOC_010251|XLOC_012470|XLOC_020853|XLOC_016291|XLOC_032544|XLOC_006747|XLOC_000422|XLOC_018919|XLOC_001041|XLOC_023622|XLOC_013523|XLOC_010145|XLO…	http://amigo.geneontology.org/cgi-bin/amigo/term_details?term=GO:0065007
nitrogen compound metabolic process	Gene Ontology	GO:0006807	biological_process	69	6685	1.44263e-19	1.06198e-17	XLOC_026250|XLOC_016168|XLOC_031792|XLOC_011219|XLOC_030618|XLOC_017721|XLOC_016122|XLOC_001660|XLOC_005046|XLOC_003986|XLOC_010145|XLOC_014049|XLOC_009581|XLOC_011843|XLOC_030090|XLOC_021835|XLOC_024703|XLOC_006113|XLOC_008491|XLOC_027417|XLOC_010112|XLOC_023783|XLOC_032544|XLOC_016805|XLOC_012799|XLOC_001808|XLOC_013333|XLOC_018180|XLOC_018919|XLOC_010656|XLOC_002690|XLOC_016197|XLOC_002840|XLO…	http://amigo.geneontology.org/cgi-bin/amigo/term_details?term=GO:0006807
regulation of cellular process	Gene Ontology	GO:0050794	biological_process	84	9997	2.53514e-19	1.82815e-17	XLOC_001041|XLOC_018919|XLOC_016168|XLOC_002690|XLOC_003986|XLOC_003492|XLOC_032220|XLOC_001660|XLOC_025660|XLOC_015318|XLOC_010145|XLOC_030923|XLOC_005656|XLOC_010251|XLOC_003223|XLOC_000422|XLOC_000269|XLOC_012470|XLOC_006113|XLOC_018352|XLOC_020853|XLOC_027417|XLOC_013233|XLOC_010112|XLOC_016291|XLOC_032544|XLOC_002840|XLOC_012158|XLOC_006747|XLOC_014789|XLOC_018372|XLOC_012799|XLOC_001808|XLO…	http://amigo.geneontology.org/cgi-bin/amigo/term_details?term=GO:0050794
regulation of biological process	Gene Ontology	GO:0050789	biological_process	86	10509	3.18858e-19	2.25337e-17	XLOC_016168|XLOC_005656|XLOC_025515|XLOC_006113|XLOC_007003|XLOC_012799|XLOC_020464|XLOC_023269|XLOC_001808|XLOC_028068|XLOC_018619|XLOC_018756|XLOC_017107|XLOC_031287|XLOC_025660|XLOC_025391|XLOC_025013|XLOC_007522|XLOC_023673|XLOC_003492|XLOC_010251|XLOC_012470|XLOC_020853|XLOC_016291|XLOC_032544|XLOC_006747|XLOC_000422|XLOC_018919|XLOC_001041|XLOC_023622|XLOC_013523|XLOC_010145|XLOC_015484|XLO…	http://amigo.geneontology.org/cgi-bin/amigo/term_details?term=GO:0050789
biosynthetic process	Gene Ontology	GO:0009058	biological_process	65	6087	6.20699e-19	4.30047e-17	XLOC_001041|XLOC_026250|XLOC_031792|XLOC_011219|XLOC_017721|XLOC_022600|XLOC_001660|XLOC_005046|XLOC_003986|XLOC_010145|XLOC_014049|XLOC_009581|XLOC_011843|XLOC_030090|XLOC_024703|XLOC_006113|XLOC_012158|XLOC_008491|XLOC_027417|XLOC_010112|XLOC_016291|XLOC_032544|XLOC_016805|XLOC_012799|XLOC_001808|XLOC_013333|XLOC_015916|XLOC_018180|XLOC_018919|XLOC_010656|XLOC_002690|XLOC_002840|XLOC_028449|XLO…	http://amigo.geneontology.org/cgi-bin/amigo/term_details?term=GO:0009058
organic substance biosynthetic process	Gene Ontology	GO:1901576	biological_process	64	5991	1.3746e-18	9.16441e-17	XLOC_001041|XLOC_026250|XLOC_031792|XLOC_011219|XLOC_017721|XLOC_022600|XLOC_001660|XLOC_005046|XLOC_003986|XLOC_010145|XLOC_014049|XLOC_009581|XLOC_011843|XLOC_030090|XLOC_024703|XLOC_006113|XLOC_012158|XLOC_008491|XLOC_010112|XLOC_016291|XLOC_032544|XLOC_016805|XLOC_012799|XLOC_001808|XLOC_013333|XLOC_015916|XLOC_018180|XLOC_018919|XLOC_010656|XLOC_002690|XLOC_002840|XLOC_028449|XLOC_020358|XLO…	http://amigo.geneontology.org/cgi-bin/amigo/term_details?term=GO:1901576
cellular biosynthetic process	Gene Ontology	GO:0044249	biological_process	63	5886	2.79506e-18	1.82895e-16	XLOC_001041|XLOC_026250|XLOC_031792|XLOC_011219|XLOC_017721|XLOC_022600|XLOC_001660|XLOC_005046|XLOC_003986|XLOC_010145|XLOC_014049|XLOC_009581|XLOC_011843|XLOC_030090|XLOC_024703|XLOC_006113|XLOC_012158|XLOC_008491|XLOC_010112|XLOC_016291|XLOC_032544|XLOC_016805|XLOC_012799|XLOC_001808|XLOC_013333|XLOC_015916|XLOC_018180|XLOC_018919|XLOC_010656|XLOC_002690|XLOC_002840|XLOC_028449|XLOC_020358|XLO…	http://amigo.geneontology.org/cgi-bin/amigo/term_details?term=GO:0044249
DNA metabolic process	Gene Ontology	GO:0006259	biological_process	28	940	3.08117e-18	1.97951e-16	XLOC_016168|XLOC_017721|XLOC_001660|XLOC_030090|XLOC_006113|XLOC_029317|XLOC_032544|XLOC_016805|XLOC_018372|XLOC_001808|XLOC_002690|XLOC_024673|XLOC_016197|XLOC_022600|XLOC_010145|XLOC_007003|XLOC_016158|XLOC_025391|XLOC_003299|XLOC_003986|XLOC_030810|XLOC_019357|XLOC_015383|XLOC_020571|XLOC_020572|XLOC_015974|XLOC_015484|XLOC_005864	http://amigo.geneontology.org/cgi-bin/amigo/term_details?term=GO:0006259
nuclear division	Gene Ontology	GO:0000280	biological_process	23	546	3.21605e-18	2.02927e-16	XLOC_001660|XLOC_015318|XLOC_000422|XLOC_000269|XLOC_025515|XLOC_020853|XLOC_013233|XLOC_017204|XLOC_000344|XLOC_002690|XLOC_016197|XLOC_028068|XLOC_017107|XLOC_013523|XLOC_010145|XLOC_016158|XLOC_002994|XLOC_025391|XLOC_011744|XLOC_015383|XLOC_020571|XLOC_020572|XLOC_015484	http://amigo.geneontology.org/cgi-bin/amigo/term_details?term=GO:0000280
nucleobase-containing compound metabolic process	Gene Ontology	GO:0006139	biological_process	61	5592	5.46448e-18	3.3875e-16	XLOC_026250|XLOC_016168|XLOC_031792|XLOC_003986|XLOC_030618|XLOC_017721|XLOC_001660|XLOC_005046|XLOC_014049|XLOC_010145|XLOC_009581|XLOC_011843|XLOC_030090|XLOC_024703|XLOC_006113|XLOC_008491|XLOC_010112|XLOC_016291|XLOC_032544|XLOC_016805|XLOC_012799|XLOC_001808|XLOC_013333|XLOC_018180|XLOC_018919|XLOC_010656|XLOC_002690|XLOC_016197|XLOC_022600|XLOC_020090|XLOC_020358|XLOC_019526|XLOC_025217|XLO…	http://amigo.geneontology.org/cgi-bin/amigo/term_details?term=GO:0006139
multicellular organism development	Gene Ontology	GO:0007275	biological_process	56	4770	1.04572e-17	6.37075e-16	XLOC_001041|XLOC_031792|XLOC_001660|XLOC_005046|XLOC_024406|XLOC_030923|XLOC_009581|XLOC_003223|XLOC_005656|XLOC_012470|XLOC_013911|XLOC_013003|XLOC_016291|XLOC_014049|XLOC_003419|XLOC_001459|XLOC_006747|XLOC_012799|XLOC_020464|XLOC_013333|XLOC_008785|XLOC_008784|XLOC_023269|XLOC_010656|XLOC_002690|XLOC_023877|XLOC_016197|XLOC_018816|XLOC_010112|XLOC_025217|XLOC_023673|XLOC_004296|XLOC_015464|XLO…	http://amigo.geneontology.org/cgi-bin/amigo/term_details?term=GO:0007275
organelle fission	Gene Ontology	GO:0048285	biological_process	23	579	1.10136e-17	6.596e-16	XLOC_001660|XLOC_015318|XLOC_000422|XLOC_000269|XLOC_025515|XLOC_020853|XLOC_013233|XLOC_017204|XLOC_000344|XLOC_002690|XLOC_016197|XLOC_028068|XLOC_017107|XLOC_013523|XLOC_010145|XLOC_016158|XLOC_002994|XLOC_025391|XLOC_011744|XLOC_015383|XLOC_020571|XLOC_020572|XLOC_015484	http://amigo.geneontology.org/cgi-bin/amigo/term_details?term=GO:0048285
anatomical structure development	Gene Ontology	GO:0048856	biological_process	59	5313	1.16358e-17	6.85252e-16	XLOC_001041|XLOC_031792|XLOC_001660|XLOC_005046|XLOC_024406|XLOC_010145|XLOC_030923|XLOC_009581|XLOC_003223|XLOC_005656|XLOC_012470|XLOC_013911|XLOC_013003|XLOC_016291|XLOC_014049|XLOC_003419|XLOC_001459|XLOC_006747|XLOC_012799|XLOC_020464|XLOC_013333|XLOC_008785|XLOC_008784|XLOC_023269|XLOC_010656|XLOC_002690|XLOC_023877|XLOC_018447|XLOC_018816|XLOC_010112|XLOC_020358|XLOC_025217|XLOC_023673|XLO…	http://amigo.geneontology.org/cgi-bin/amigo/term_details?term=GO:0048856
heterocycle metabolic process	Gene Ontology	GO:0046483	biological_process	61	5717	1.59785e-17	9.25571e-16	XLOC_026250|XLOC_016168|XLOC_031792|XLOC_003986|XLOC_030618|XLOC_017721|XLOC_001660|XLOC_005046|XLOC_014049|XLOC_010145|XLOC_009581|XLOC_011843|XLOC_030090|XLOC_024703|XLOC_006113|XLOC_008491|XLOC_010112|XLOC_016291|XLOC_032544|XLOC_016805|XLOC_012799|XLOC_001808|XLOC_013333|XLOC_018180|XLOC_018919|XLOC_010656|XLOC_002690|XLOC_016197|XLOC_022600|XLOC_020090|XLOC_020358|XLOC_019526|XLOC_025217|XLO…	http://amigo.geneontology.org/cgi-bin/amigo/term_details?term=GO:0046483
organic cyclic compound metabolic process	Gene Ontology	GO:1901360	biological_process	62	5932	2.00405e-17	1.14215e-15	XLOC_026250|XLOC_016168|XLOC_031792|XLOC_003986|XLOC_030618|XLOC_017721|XLOC_001660|XLOC_005046|XLOC_014049|XLOC_010145|XLOC_009581|XLOC_011843|XLOC_030090|XLOC_024703|XLOC_006113|XLOC_008491|XLOC_010112|XLOC_016291|XLOC_032544|XLOC_016805|XLOC_012799|XLOC_001808|XLOC_013333|XLOC_018180|XLOC_018919|XLOC_010656|XLOC_002690|XLOC_016197|XLOC_022600|XLOC_020090|XLOC_020358|XLOC_019526|XLOC_025217|XLO…	http://amigo.geneontology.org/cgi-bin/amigo/term_details?term=GO:1901360
cellular aromatic compound metabolic process	Gene Ontology	GO:0006725	biological_process	61	5765	2.39336e-17	1.34237e-15	XLOC_026250|XLOC_016168|XLOC_031792|XLOC_003986|XLOC_030618|XLOC_017721|XLOC_001660|XLOC_005046|XLOC_014049|XLOC_010145|XLOC_009581|XLOC_011843|XLOC_030090|XLOC_024703|XLOC_006113|XLOC_008491|XLOC_010112|XLOC_016291|XLOC_032544|XLOC_016805|XLOC_012799|XLOC_001808|XLOC_013333|XLOC_018180|XLOC_018919|XLOC_010656|XLOC_002690|XLOC_016197|XLOC_022600|XLOC_020090|XLOC_020358|XLOC_019526|XLOC_025217|XLO…	http://amigo.geneontology.org/cgi-bin/amigo/term_details?term=GO:0006725
macromolecule metabolic process	Gene Ontology	GO:0043170	biological_process	75	8738	5.15949e-17	2.80478e-15	XLOC_001041|XLOC_026250|XLOC_016168|XLOC_031792|XLOC_003986|XLOC_003492|XLOC_016122|XLOC_001660|XLOC_014049|XLOC_008491|XLOC_010145|XLOC_009581|XLOC_005656|XLOC_010251|XLOC_030090|XLOC_021835|XLOC_024703|XLOC_006113|XLOC_015916|XLOC_020853|XLOC_010112|XLOC_016291|XLOC_032544|XLOC_016805|XLOC_012799|XLOC_001808|XLOC_018816|XLOC_013333|XLOC_017204|XLOC_000344|XLOC_018180|XLOC_011843|XLOC_018919|XLO…	http://amigo.geneontology.org/cgi-bin/amigo/term_details?term=GO:0043170
cellular macromolecule metabolic process	Gene Ontology	GO:0044260	biological_process	72	8101	5.90863e-17	3.16336e-15	XLOC_001041|XLOC_026250|XLOC_016168|XLOC_031792|XLOC_003986|XLOC_017721|XLOC_001660|XLOC_014049|XLOC_008491|XLOC_010145|XLOC_005656|XLOC_010251|XLOC_030090|XLOC_021835|XLOC_024703|XLOC_006113|XLOC_015916|XLOC_020853|XLOC_010112|XLOC_016291|XLOC_032544|XLOC_016805|XLOC_012799|XLOC_001808|XLOC_018816|XLOC_013333|XLOC_017204|XLOC_000344|XLOC_018180|XLOC_011843|XLOC_018919|XLOC_010656|XLOC_002690|XLO…	http://amigo.geneontology.org/cgi-bin/amigo/term_details?term=GO:0044260
chromosome segregation	Gene Ontology	GO:0007059	biological_process	18	312	1.04285e-16	5.49988e-15	XLOC_025515|XLOC_002690|XLOC_002994|XLOC_020853|XLOC_013233|XLOC_025391|XLOC_010112|XLOC_011744|XLOC_001660|XLOC_013523|XLOC_010145|XLOC_015318|XLOC_000344|XLOC_018180|XLOC_016158|XLOC_015484|XLOC_000422|XLOC_000269	http://amigo.geneontology.org/cgi-bin/amigo/term_details?term=GO:0007059
sister chromatid segregation	Gene Ontology	GO:0000819	biological_process	16	214	1.24629e-16	6.47611e-15	XLOC_025515|XLOC_002690|XLOC_002994|XLOC_020853|XLOC_013233|XLOC_025391|XLOC_010112|XLOC_011744|XLOC_001660|XLOC_013523|XLOC_015318|XLOC_000344|XLOC_018180|XLOC_015484|XLOC_000422|XLOC_016158	http://amigo.geneontology.org/cgi-bin/amigo/term_details?term=GO:0000819
nervous system development	Gene Ontology	GO:0007399	biological_process	37	2112	1.28628e-16	6.58704e-15	XLOC_001041|XLOC_004296|XLOC_005046|XLOC_030923|XLOC_003223|XLOC_005656|XLOC_016291|XLOC_014049|XLOC_003419|XLOC_006747|XLOC_012799|XLOC_020464|XLOC_013333|XLOC_008785|XLOC_008784|XLOC_023269|XLOC_010656|XLOC_002690|XLOC_018816|XLOC_023877|XLOC_023673|XLOC_013911|XLOC_015464|XLOC_024616|XLOC_030618|XLOC_025660|XLOC_025013|XLOC_015916|XLOC_033173|XLOC_011219|XLOC_031492|XLOC_017986|XLOC_001459|XLO…	http://amigo.geneontology.org/cgi-bin/amigo/term_details?term=GO:0007399
nuclear chromosome segregation	Gene Ontology	GO:0098813	biological_process	17	267	1.65257e-16	8.34192e-15	XLOC_025515|XLOC_002690|XLOC_002994|XLOC_020853|XLOC_013233|XLOC_025391|XLOC_010112|XLOC_011744|XLOC_001660|XLOC_013523|XLOC_010145|XLOC_015318|XLOC_000344|XLOC_018180|XLOC_015484|XLOC_000422|XLOC_016158	http://amigo.geneontology.org/cgi-bin/amigo/term_details?term=GO:0098813
nucleic acid metabolic process	Gene Ontology	GO:0090304	biological_process	55	4975	3.32399e-16	1.6313e-14	XLOC_026250|XLOC_016168|XLOC_031792|XLOC_003986|XLOC_017721|XLOC_001660|XLOC_014049|XLOC_010145|XLOC_011843|XLOC_030090|XLOC_024703|XLOC_006113|XLOC_008491|XLOC_010112|XLOC_016291|XLOC_032544|XLOC_016805|XLOC_012799|XLOC_001808|XLOC_013333|XLOC_018180|XLOC_018919|XLOC_010656|XLOC_002690|XLOC_016197|XLOC_020090|XLOC_022600|XLOC_019526|XLOC_025217|XLOC_029317|XLOC_019357|XLOC_013245|XLOC_024673|XLO…	http://amigo.geneontology.org/cgi-bin/amigo/term_details?term=GO:0090304
mitotic nuclear division	Gene Ontology	GO:0007067	biological_process	19	424	1.14697e-15	5.55181e-14	XLOC_025515|XLOC_002690|XLOC_002994|XLOC_020853|XLOC_028068|XLOC_025391|XLOC_011744|XLOC_017107|XLOC_001660|XLOC_013523|XLOC_013233|XLOC_015318|XLOC_000344|XLOC_017204|XLOC_015383|XLOC_016158|XLOC_015484|XLOC_000422|XLOC_000269	http://amigo.geneontology.org/cgi-bin/amigo/term_details?term=GO:0007067
cell division	Gene Ontology	GO:0051301	biological_process	20	546	7.55054e-15	3.55731e-13	XLOC_025515|XLOC_001041|XLOC_002994|XLOC_020853|XLOC_013233|XLOC_025391|XLOC_002690|XLOC_026250|XLOC_011744|XLOC_006747|XLOC_001660|XLOC_015318|XLOC_000344|XLOC_017204|XLOC_015383|XLOC_007522|XLOC_016158|XLOC_015484|XLOC_000422|XLOC_000269	http://amigo.geneontology.org/cgi-bin/amigo/term_details?term=GO:0051301
response to stimulus	Gene Ontology	GO:0050896	biological_process	68	8081	1.55034e-14	7.11446e-13	XLOC_001041|XLOC_018919|XLOC_016168|XLOC_018816|XLOC_003986|XLOC_003492|XLOC_032220|XLOC_001660|XLOC_005046|XLOC_010145|XLOC_033173|XLOC_005656|XLOC_010251|XLOC_003223|XLOC_030090|XLOC_012470|XLOC_027417|XLOC_016291|XLOC_032544|XLOC_002840|XLOC_001459|XLOC_006747|XLOC_014789|XLOC_018372|XLOC_012799|XLOC_001808|XLOC_020464|XLOC_013333|XLOC_017204|XLOC_018180|XLOC_023269|XLOC_005681|XLOC_010656|XLO…	http://amigo.geneontology.org/cgi-bin/amigo/term_details?term=GO:0050896
macromolecule biosynthetic process	Gene Ontology	GO:0009059	biological_process	52	4981	3.28142e-14	1.46771e-12	XLOC_001041|XLOC_026250|XLOC_031792|XLOC_003986|XLOC_017721|XLOC_001660|XLOC_014049|XLOC_009581|XLOC_011843|XLOC_030090|XLOC_024703|XLOC_006113|XLOC_010112|XLOC_016291|XLOC_032544|XLOC_016805|XLOC_012799|XLOC_001808|XLOC_013333|XLOC_018180|XLOC_018919|XLOC_010656|XLOC_002690|XLOC_002840|XLOC_022600|XLOC_019526|XLOC_025217|XLOC_017107|XLOC_019357|XLOC_013245|XLOC_029317|XLOC_016158|XLOC_008491|XLO…	http://amigo.geneontology.org/cgi-bin/amigo/term_details?term=GO:0009059
cellular macromolecule biosynthetic process	Gene Ontology	GO:0034645	biological_process	51	4820	3.87922e-14	1.71341e-12	XLOC_001041|XLOC_026250|XLOC_031792|XLOC_003986|XLOC_017721|XLOC_001660|XLOC_014049|XLOC_011843|XLOC_030090|XLOC_024703|XLOC_006113|XLOC_010112|XLOC_016291|XLOC_032544|XLOC_016805|XLOC_012799|XLOC_001808|XLOC_013333|XLOC_018180|XLOC_018919|XLOC_010656|XLOC_002690|XLOC_002840|XLOC_022600|XLOC_019526|XLOC_025217|XLOC_017107|XLOC_019357|XLOC_013245|XLOC_029317|XLOC_016158|XLOC_008491|XLOC_000237|XLO…	http://amigo.geneontology.org/cgi-bin/amigo/term_details?term=GO:0034645
mitotic sister chromatid segregation	Gene Ontology	GO:0000070	biological_process	12	126	6.342e-14	2.69994e-12	XLOC_025515|XLOC_002690|XLOC_020853|XLOC_013233|XLOC_025391|XLOC_011744|XLOC_001660|XLOC_013523|XLOC_015318|XLOC_000344|XLOC_015484|XLOC_000422	http://amigo.geneontology.org/cgi-bin/amigo/term_details?term=GO:0000070
sister chromatid cohesion	Gene Ontology	GO:0007062	biological_process	12	126	6.342e-14	2.69994e-12	XLOC_002690|XLOC_002994|XLOC_020853|XLOC_025391|XLOC_010112|XLOC_011744|XLOC_015318|XLOC_000344|XLOC_018180|XLOC_015484|XLOC_000422|XLOC_016158	http://amigo.geneontology.org/cgi-bin/amigo/term_details?term=GO:0007062
system development	Gene Ontology	GO:0048731	biological_process	47	4206	8.49165e-14	3.57205e-12	XLOC_001041|XLOC_031792|XLOC_001660|XLOC_005046|XLOC_030923|XLOC_003223|XLOC_005656|XLOC_012470|XLOC_013911|XLOC_016291|XLOC_014049|XLOC_003419|XLOC_001459|XLOC_006747|XLOC_012799|XLOC_020464|XLOC_013333|XLOC_008785|XLOC_008784|XLOC_023269|XLOC_010656|XLOC_002690|XLOC_020090|XLOC_016197|XLOC_018816|XLOC_023877|XLOC_023673|XLOC_004296|XLOC_015464|XLOC_024616|XLOC_012158|XLOC_030618|XLOC_025660|XLO…	http://amigo.geneontology.org/cgi-bin/amigo/term_details?term=GO:0048731
cellular nitrogen compound biosynthetic process	Gene Ontology	GO:0044271	biological_process	50	4795	1.36805e-13	5.62094e-12	XLOC_031792|XLOC_011219|XLOC_017721|XLOC_001660|XLOC_005046|XLOC_003986|XLOC_009581|XLOC_011843|XLOC_024703|XLOC_006113|XLOC_010112|XLOC_016291|XLOC_032544|XLOC_002840|XLOC_012799|XLOC_001808|XLOC_013333|XLOC_018180|XLOC_018919|XLOC_010656|XLOC_002690|XLOC_020358|XLOC_019526|XLOC_025217|XLOC_017107|XLOC_019357|XLOC_011354|XLOC_013245|XLOC_012158|XLOC_030618|XLOC_014049|XLOC_008491|XLOC_025660|XLO…	http://amigo.geneontology.org/cgi-bin/amigo/term_details?term=GO:0044271
regulation of macromolecule metabolic process	Gene Ontology	GO:0060255	biological_process	54	5638	2.78635e-13	1.11881e-11	XLOC_001041|XLOC_003986|XLOC_003492|XLOC_001660|XLOC_010145|XLOC_005656|XLOC_010251|XLOC_011744|XLOC_006113|XLOC_010112|XLOC_016291|XLOC_032544|XLOC_002840|XLOC_012799|XLOC_001808|XLOC_018816|XLOC_013333|XLOC_017204|XLOC_015916|XLOC_018180|XLOC_018919|XLOC_010656|XLOC_002690|XLOC_023877|XLOC_018619|XLOC_019526|XLOC_025217|XLOC_017107|XLOC_019357|XLOC_017721|XLOC_013245|XLOC_031792|XLOC_014049|XLO…	http://amigo.geneontology.org/cgi-bin/amigo/term_details?term=GO:0060255
organic cyclic compound biosynthetic process	Gene Ontology	GO:1901362	biological_process	47	4388	3.95001e-13	1.56824e-11	XLOC_031792|XLOC_003986|XLOC_017721|XLOC_001660|XLOC_005046|XLOC_009581|XLOC_011843|XLOC_024703|XLOC_006113|XLOC_010112|XLOC_016291|XLOC_032544|XLOC_012799|XLOC_001808|XLOC_013333|XLOC_018180|XLOC_018919|XLOC_010656|XLOC_002690|XLOC_020358|XLOC_019526|XLOC_025217|XLOC_017107|XLOC_019357|XLOC_013245|XLOC_012158|XLOC_030618|XLOC_014049|XLOC_008491|XLOC_004956|XLOC_025391|XLOC_033173|XLOC_007003|XLO…	http://amigo.geneontology.org/cgi-bin/amigo/term_details?term=GO:1901362
nucleobase-containing compound biosynthetic process	Gene Ontology	GO:0034654	biological_process	46	4221	4.25406e-13	1.67019e-11	XLOC_031792|XLOC_003986|XLOC_017721|XLOC_001660|XLOC_005046|XLOC_009581|XLOC_011843|XLOC_024703|XLOC_006113|XLOC_010112|XLOC_016291|XLOC_032544|XLOC_012799|XLOC_001808|XLOC_013333|XLOC_018180|XLOC_018919|XLOC_010656|XLOC_002690|XLOC_020358|XLOC_019526|XLOC_025217|XLOC_017107|XLOC_019357|XLOC_013245|XLOC_012158|XLOC_030618|XLOC_014049|XLOC_008491|XLOC_001321|XLOC_025391|XLOC_033173|XLOC_007003|XLO…	http://amigo.geneontology.org/cgi-bin/amigo/term_details?term=GO:0034654
heterocycle biosynthetic process	Gene Ontology	GO:0018130	biological_process	46	4274	6.61024e-13	2.53884e-11	XLOC_031792|XLOC_003986|XLOC_017721|XLOC_001660|XLOC_005046|XLOC_009581|XLOC_011843|XLOC_024703|XLOC_006113|XLOC_010112|XLOC_016291|XLOC_032544|XLOC_012799|XLOC_001808|XLOC_013333|XLOC_018180|XLOC_018919|XLOC_010656|XLOC_002690|XLOC_020358|XLOC_019526|XLOC_025217|XLOC_017107|XLOC_019357|XLOC_013245|XLOC_012158|XLOC_030618|XLOC_014049|XLOC_008491|XLOC_001321|XLOC_025391|XLOC_033173|XLOC_007003|XLO…	http://amigo.geneontology.org/cgi-bin/amigo/term_details?term=GO:0018130
aromatic compound biosynthetic process	Gene Ontology	GO:0019438	biological_process	46	4287	7.35681e-13	2.79519e-11	XLOC_031792|XLOC_003986|XLOC_017721|XLOC_001660|XLOC_005046|XLOC_009581|XLOC_011843|XLOC_024703|XLOC_006113|XLOC_010112|XLOC_016291|XLOC_032544|XLOC_012799|XLOC_001808|XLOC_013333|XLOC_018180|XLOC_018919|XLOC_010656|XLOC_002690|XLOC_020358|XLOC_019526|XLOC_025217|XLOC_017107|XLOC_019357|XLOC_013245|XLOC_012158|XLOC_030618|XLOC_014049|XLOC_008491|XLOC_001321|XLOC_025391|XLOC_033173|XLOC_007003|XLO…	http://amigo.geneontology.org/cgi-bin/amigo/term_details?term=GO:0019438
single-organism organelle organization	Gene Ontology	GO:1902589	biological_process	29	1702	9.08683e-13	3.39771e-11	XLOC_001660|XLOC_015318|XLOC_030923|XLOC_003223|XLOC_000422|XLOC_000269|XLOC_025515|XLOC_020853|XLOC_013233|XLOC_010112|XLOC_002840|XLOC_008785|XLOC_017204|XLOC_000344|XLOC_018180|XLOC_001041|XLOC_002690|XLOC_017107|XLOC_013911|XLOC_015464|XLOC_008784|XLOC_016158|XLOC_002994|XLOC_025391|XLOC_026250|XLOC_013523|XLOC_011744|XLOC_015484|XLOC_018352	http://amigo.geneontology.org/cgi-bin/amigo/term_details?term=GO:1902589
negative regulation of biological process	Gene Ontology	GO:0048519	biological_process	47	4494	9.30709e-13	3.44362e-11	XLOC_003492|XLOC_001660|XLOC_015318|XLOC_030923|XLOC_011744|XLOC_005656|XLOC_006113|XLOC_020853|XLOC_016291|XLOC_032544|XLOC_002840|XLOC_006747|XLOC_018372|XLOC_012799|XLOC_001808|XLOC_018816|XLOC_013333|XLOC_015916|XLOC_018180|XLOC_018919|XLOC_023269|XLOC_002690|XLOC_023877|XLOC_015541|XLOC_018619|XLOC_018756|XLOC_023673|XLOC_008491|XLOC_031287|XLOC_025217|XLOC_007003|XLOC_025660|XLOC_001321|XLO…	http://amigo.geneontology.org/cgi-bin/amigo/term_details?term=GO:0048519
cellular response to stimulus	Gene Ontology	GO:0051716	biological_process	58	6741	2.12215e-12	7.65165e-11	XLOC_001041|XLOC_032220|XLOC_016168|XLOC_003986|XLOC_003492|XLOC_001660|XLOC_033173|XLOC_010145|XLOC_016197|XLOC_010251|XLOC_003223|XLOC_030090|XLOC_012470|XLOC_027417|XLOC_016291|XLOC_032544|XLOC_002840|XLOC_006747|XLOC_014789|XLOC_018372|XLOC_012799|XLOC_001808|XLOC_020464|XLOC_013333|XLOC_017204|XLOC_018180|XLOC_023269|XLOC_010656|XLOC_023877|XLOC_025660|XLOC_018816|XLOC_022600|XLOC_018619|XLO…	http://amigo.geneontology.org/cgi-bin/amigo/term_details?term=GO:0051716
regulation of metabolic process	Gene Ontology	GO:0019222	biological_process	54	5989	3.14219e-12	1.12151e-10	XLOC_001041|XLOC_003986|XLOC_003492|XLOC_001660|XLOC_010145|XLOC_005656|XLOC_010251|XLOC_011744|XLOC_006113|XLOC_010112|XLOC_016291|XLOC_032544|XLOC_002840|XLOC_012799|XLOC_001808|XLOC_018816|XLOC_013333|XLOC_017204|XLOC_015916|XLOC_018180|XLOC_018919|XLOC_010656|XLOC_002690|XLOC_023877|XLOC_018619|XLOC_019526|XLOC_025217|XLOC_017107|XLOC_019357|XLOC_017721|XLOC_013245|XLOC_031792|XLOC_014049|XLO…	http://amigo.geneontology.org/cgi-bin/amigo/term_details?term=GO:0019222
regulation of primary metabolic process	Gene Ontology	GO:0080090	biological_process	52	5629	3.9655e-12	1.40121e-10	XLOC_001041|XLOC_003986|XLOC_017721|XLOC_001660|XLOC_010145|XLOC_005656|XLOC_010251|XLOC_011744|XLOC_006113|XLOC_010112|XLOC_016291|XLOC_032544|XLOC_002840|XLOC_012799|XLOC_001808|XLOC_013333|XLOC_017204|XLOC_015916|XLOC_018180|XLOC_018919|XLOC_010656|XLOC_002690|XLOC_023877|XLOC_018619|XLOC_019526|XLOC_025217|XLOC_017107|XLOC_019357|XLOC_013245|XLOC_031792|XLOC_014049|XLOC_008491|XLOC_025660|XLO…	http://amigo.geneontology.org/cgi-bin/amigo/term_details?term=GO:0080090
regulation of cellular metabolic process	Gene Ontology	GO:0031323	biological_process	52	5685	5.79061e-12	2.00599e-10	XLOC_001041|XLOC_003986|XLOC_017721|XLOC_001660|XLOC_010145|XLOC_005656|XLOC_010251|XLOC_011744|XLOC_006113|XLOC_010112|XLOC_016291|XLOC_032544|XLOC_002840|XLOC_012799|XLOC_001808|XLOC_013333|XLOC_017204|XLOC_015916|XLOC_018180|XLOC_018919|XLOC_010656|XLOC_002690|XLOC_023877|XLOC_018619|XLOC_019526|XLOC_025217|XLOC_017107|XLOC_019357|XLOC_013245|XLOC_031792|XLOC_014049|XLOC_008491|XLOC_025660|XLO…	http://amigo.geneontology.org/cgi-bin/amigo/term_details?term=GO:0031323
mitotic cell cycle phase transition	Gene Ontology	GO:0044772	biological_process	16	447	6.12418e-12	2.10095e-10	XLOC_000269|XLOC_002690|XLOC_020853|XLOC_003299|XLOC_011219|XLOC_033173|XLOC_016805|XLOC_003492|XLOC_011744|XLOC_001660|XLOC_013523|XLOC_001808|XLOC_017204|XLOC_010251|XLOC_029317|XLOC_005864	http://amigo.geneontology.org/cgi-bin/amigo/term_details?term=GO:0044772
regulation of nitrogen compound metabolic process	Gene Ontology	GO:0051171	biological_process	44	4264	1.04676e-11	3.52259e-10	XLOC_003986|XLOC_017721|XLOC_001660|XLOC_010145|XLOC_006113|XLOC_010112|XLOC_016291|XLOC_032544|XLOC_002840|XLOC_012799|XLOC_001808|XLOC_013333|XLOC_018180|XLOC_018919|XLOC_010656|XLOC_002690|XLOC_020090|XLOC_019526|XLOC_025217|XLOC_017107|XLOC_019357|XLOC_013245|XLOC_031792|XLOC_014049|XLOC_008491|XLOC_025660|XLOC_025391|XLOC_033173|XLOC_007003|XLOC_015916|XLOC_026250|XLOC_011219|XLOC_030810|XLO…	http://amigo.geneontology.org/cgi-bin/amigo/term_details?term=GO:0051171
cell cycle phase transition	Gene Ontology	GO:0044770	biological_process	16	473	1.38228e-11	4.60782e-10	XLOC_000269|XLOC_002690|XLOC_020853|XLOC_003299|XLOC_011219|XLOC_033173|XLOC_016805|XLOC_003492|XLOC_011744|XLOC_001660|XLOC_013523|XLOC_001808|XLOC_017204|XLOC_010251|XLOC_029317|XLOC_005864	http://amigo.geneontology.org/cgi-bin/amigo/term_details?term=GO:0044770
positive regulation of biological process	Gene Ontology	GO:0048518	biological_process	47	5067	6.21286e-11	2.02333e-09	XLOC_026250|XLOC_016168|XLOC_003986|XLOC_003492|XLOC_001660|XLOC_030923|XLOC_010251|XLOC_003223|XLOC_005656|XLOC_027417|XLOC_013233|XLOC_016291|XLOC_014049|XLOC_002840|XLOC_006747|XLOC_018372|XLOC_012799|XLOC_001808|XLOC_017204|XLOC_023269|XLOC_005681|XLOC_001041|XLOC_023877|XLOC_018619|XLOC_023673|XLOC_017107|XLOC_004296|XLOC_013523|XLOC_031287|XLOC_013245|XLOC_012158|XLOC_024616|XLOC_025391|XLO…	http://amigo.geneontology.org/cgi-bin/amigo/term_details?term=GO:0048518
negative regulation of cellular process	Gene Ontology	GO:0048523	biological_process	42	4171	7.97585e-11	2.56206e-09	XLOC_003492|XLOC_001660|XLOC_015318|XLOC_031492|XLOC_005656|XLOC_006113|XLOC_020853|XLOC_016291|XLOC_032544|XLOC_002840|XLOC_006747|XLOC_012799|XLOC_001808|XLOC_018816|XLOC_013333|XLOC_015916|XLOC_018919|XLOC_002690|XLOC_023877|XLOC_015541|XLOC_018619|XLOC_018756|XLOC_023673|XLOC_008491|XLOC_031287|XLOC_025217|XLOC_007003|XLOC_025660|XLOC_001321|XLOC_025391|XLOC_023269|XLOC_026250|XLOC_030810|XLO…	http://amigo.geneontology.org/cgi-bin/amigo/term_details?term=GO:0048523
cell proliferation	Gene Ontology	GO:0008283	biological_process	28	1921	8.62772e-11	2.74649e-09	XLOC_010251|XLOC_005656|XLOC_020853|XLOC_013233|XLOC_016291|XLOC_032544|XLOC_006747|XLOC_012799|XLOC_000422|XLOC_017204|XLOC_008784|XLOC_005681|XLOC_002690|XLOC_020090|XLOC_016197|XLOC_023877|XLOC_020358|XLOC_019526|XLOC_008785|XLOC_013523|XLOC_012158|XLOC_025660|XLOC_025391|XLOC_011744|XLOC_015383|XLOC_007522|XLOC_023673|XLOC_005864	http://amigo.geneontology.org/cgi-bin/amigo/term_details?term=GO:0008283
regulation of cell cycle	Gene Ontology	GO:0051726	biological_process	20	945	1.22102e-10	3.78464e-09	XLOC_025515|XLOC_002690|XLOC_020571|XLOC_020853|XLOC_031315|XLOC_025391|XLOC_000269|XLOC_007003|XLOC_032544|XLOC_003492|XLOC_011744|XLOC_017107|XLOC_001660|XLOC_013523|XLOC_015318|XLOC_001808|XLOC_017204|XLOC_010251|XLOC_015484|XLOC_005864	http://amigo.geneontology.org/cgi-bin/amigo/term_details?term=GO:0051726
DNA recombination	Gene Ontology	GO:0006310	biological_process	12	251	1.2885e-10	3.95906e-09	XLOC_016168|XLOC_022600|XLOC_003986|XLOC_030810|XLOC_010145|XLOC_017721|XLOC_018372|XLOC_001808|XLOC_020572|XLOC_024673|XLOC_030090|XLOC_020571	http://amigo.geneontology.org/cgi-bin/amigo/term_details?term=GO:0006310
cellular response to stress	Gene Ontology	GO:0033554	biological_process	27	1824	1.41887e-10	4.32206e-09	XLOC_016168|XLOC_011219|XLOC_003492|XLOC_001660|XLOC_003223|XLOC_030090|XLOC_006747|XLOC_018372|XLOC_001808|XLOC_018180|XLOC_001041|XLOC_016197|XLOC_020090|XLOC_022600|XLOC_013911|XLOC_010145|XLOC_017721|XLOC_024673|XLOC_025660|XLOC_033173|XLOC_015484|XLOC_003986|XLOC_019357|XLOC_020571|XLOC_020572|XLOC_015541|XLOC_005864	http://amigo.geneontology.org/cgi-bin/amigo/term_details?term=GO:0033554
regulation of nucleobase-containing compound metabolic process	Gene Ontology	GO:0019219	biological_process	40	3972	2.64796e-10	7.9293e-09	XLOC_003986|XLOC_017721|XLOC_001660|XLOC_010145|XLOC_006113|XLOC_010112|XLOC_016291|XLOC_032544|XLOC_012799|XLOC_001808|XLOC_013333|XLOC_018180|XLOC_018919|XLOC_010656|XLOC_002690|XLOC_019526|XLOC_025217|XLOC_017107|XLOC_019357|XLOC_013245|XLOC_007003|XLOC_014049|XLOC_008491|XLOC_025391|XLOC_033173|XLOC_015916|XLOC_026250|XLOC_011219|XLOC_030810|XLOC_031492|XLOC_017986|XLOC_018372|XLOC_015383|XLO…	http://amigo.geneontology.org/cgi-bin/amigo/term_details?term=GO:0019219
gene expression	Gene Ontology	GO:0010467	biological_process	46	5182	4.67576e-10	1.38701e-08	XLOC_003492|XLOC_001660|XLOC_011843|XLOC_021835|XLOC_024703|XLOC_006113|XLOC_010112|XLOC_016291|XLOC_032544|XLOC_002840|XLOC_012799|XLOC_018816|XLOC_013333|XLOC_018180|XLOC_018919|XLOC_010656|XLOC_002690|XLOC_023877|XLOC_018619|XLOC_019526|XLOC_025217|XLOC_017107|XLOC_019357|XLOC_013245|XLOC_031792|XLOC_014049|XLOC_008491|XLOC_025660|XLOC_001321|XLOC_025391|XLOC_033173|XLOC_007003|XLOC_026250|XLO…	http://amigo.geneontology.org/cgi-bin/amigo/term_details?term=GO:0010467
regulation of chromosome segregation	Gene Ontology	GO:0051983	biological_process	8	75	4.71037e-10	1.38701e-08	XLOC_025515|XLOC_002690|XLOC_020853|XLOC_025391|XLOC_011744|XLOC_001660|XLOC_013523|XLOC_000422	http://amigo.geneontology.org/cgi-bin/amigo/term_details?term=GO:0051983
DNA replication	Gene Ontology	GO:0006260	biological_process	12	284	4.98158e-10	1.45474e-08	XLOC_003299|XLOC_007003|XLOC_029317|XLOC_032544|XLOC_016805|XLOC_022600|XLOC_003986|XLOC_001808|XLOC_015974|XLOC_015484|XLOC_030090|XLOC_016158	http://amigo.geneontology.org/cgi-bin/amigo/term_details?term=GO:0006260
cellular component biogenesis	Gene Ontology	GO:0044085	biological_process	32	2724	6.73655e-10	1.90596e-08	XLOC_004296|XLOC_010145|XLOC_030923|XLOC_000269|XLOC_024703|XLOC_010112|XLOC_007003|XLOC_032544|XLOC_018794|XLOC_002840|XLOC_001808|XLOC_017204|XLOC_018180|XLOC_021835|XLOC_023269|XLOC_001041|XLOC_002690|XLOC_028068|XLOC_023877|XLOC_017107|XLOC_013911|XLOC_001459|XLOC_031792|XLOC_014049|XLOC_025391|XLOC_003299|XLOC_011843|XLOC_019357|XLOC_015383|XLOC_015974|XLOC_015916|XLOC_018352	http://amigo.geneontology.org/cgi-bin/amigo/term_details?term=GO:0044085
axon development	Gene Ontology	GO:0061564	biological_process	14	444	6.74246e-10	1.90596e-08	XLOC_001041|XLOC_024616|XLOC_015541|XLOC_025013|XLOC_023269|XLOC_033173|XLOC_011219|XLOC_013911|XLOC_012799|XLOC_023877|XLOC_020464|XLOC_007522|XLOC_003223|XLOC_005656	http://amigo.geneontology.org/cgi-bin/amigo/term_details?term=GO:0061564
regulation of macromolecule biosynthetic process	Gene Ontology	GO:0010556	biological_process	39	3978	1.03199e-09	2.82678e-08	XLOC_003986|XLOC_001660|XLOC_006113|XLOC_010112|XLOC_016291|XLOC_032544|XLOC_002840|XLOC_012799|XLOC_013333|XLOC_018180|XLOC_018919|XLOC_010656|XLOC_002690|XLOC_020090|XLOC_019526|XLOC_025217|XLOC_017107|XLOC_019357|XLOC_013245|XLOC_031792|XLOC_014049|XLOC_008491|XLOC_025660|XLOC_025391|XLOC_033173|XLOC_007003|XLOC_015916|XLOC_026250|XLOC_011219|XLOC_030810|XLOC_031492|XLOC_017986|XLOC_010145|XLO…	http://amigo.geneontology.org/cgi-bin/amigo/term_details?term=GO:0010556
positive regulation of cellular process	Gene Ontology	GO:0048522	biological_process	42	4559	1.21578e-09	3.29193e-08	XLOC_016168|XLOC_003492|XLOC_001660|XLOC_010251|XLOC_003223|XLOC_005656|XLOC_027417|XLOC_013233|XLOC_016291|XLOC_002840|XLOC_006747|XLOC_018372|XLOC_012799|XLOC_001808|XLOC_017204|XLOC_023269|XLOC_005681|XLOC_001041|XLOC_020090|XLOC_023877|XLOC_023673|XLOC_017107|XLOC_004296|XLOC_013523|XLOC_031287|XLOC_013245|XLOC_012158|XLOC_024616|XLOC_025391|XLOC_025013|XLOC_015916|XLOC_026250|XLOC_003986|XLO…	http://amigo.geneontology.org/cgi-bin/amigo/term_details?term=GO:0048522
cellular developmental process	Gene Ontology	GO:0048869	biological_process	38	3837	1.37494e-09	3.69456e-08	XLOC_001041|XLOC_001660|XLOC_030923|XLOC_003223|XLOC_005656|XLOC_012470|XLOC_006113|XLOC_014049|XLOC_002840|XLOC_006747|XLOC_012799|XLOC_020464|XLOC_023269|XLOC_010656|XLOC_002690|XLOC_023877|XLOC_018447|XLOC_018816|XLOC_018619|XLOC_020358|XLOC_025217|XLOC_013911|XLOC_015464|XLOC_001459|XLOC_012158|XLOC_024616|XLOC_025013|XLOC_015916|XLOC_033173|XLOC_011219|XLOC_030810|XLOC_031492|XLOC_010145|XLO…	http://amigo.geneontology.org/cgi-bin/amigo/term_details?term=GO:0048869
regulation of gene expression	Gene Ontology	GO:0010468	biological_process	40	4211	1.4587e-09	3.89006e-08	XLOC_003492|XLOC_001660|XLOC_006113|XLOC_010112|XLOC_016291|XLOC_032544|XLOC_002840|XLOC_012799|XLOC_018816|XLOC_013333|XLOC_018180|XLOC_018919|XLOC_010656|XLOC_002690|XLOC_023877|XLOC_018619|XLOC_019526|XLOC_025217|XLOC_017107|XLOC_019357|XLOC_013245|XLOC_031792|XLOC_014049|XLOC_008491|XLOC_025660|XLOC_025391|XLOC_033173|XLOC_007003|XLOC_026250|XLOC_011219|XLOC_030810|XLOC_031492|XLOC_017986|XLO…	http://amigo.geneontology.org/cgi-bin/amigo/term_details?term=GO:0010468
regulation of cellular macromolecule biosynthetic process	Gene Ontology	GO:2000112	biological_process	38	3865	1.68182e-09	4.45146e-08	XLOC_003986|XLOC_001660|XLOC_006113|XLOC_010112|XLOC_016291|XLOC_032544|XLOC_002840|XLOC_012799|XLOC_013333|XLOC_018180|XLOC_018919|XLOC_010656|XLOC_002690|XLOC_020090|XLOC_019526|XLOC_025217|XLOC_017107|XLOC_019357|XLOC_013245|XLOC_031792|XLOC_014049|XLOC_008491|XLOC_025660|XLOC_025391|XLOC_033173|XLOC_007003|XLOC_015916|XLOC_026250|XLOC_011219|XLOC_030810|XLOC_031492|XLOC_017986|XLOC_015383|XLO…	http://amigo.geneontology.org/cgi-bin/amigo/term_details?term=GO:2000112
brain development	Gene Ontology	GO:0007420	biological_process	16	677	2.19896e-09	5.77696e-08	XLOC_002690|XLOC_025660|XLOC_014049|XLOC_023877|XLOC_001459|XLOC_031492|XLOC_006747|XLOC_015464|XLOC_005046|XLOC_008785|XLOC_008784|XLOC_007522|XLOC_015916|XLOC_018352|XLOC_005656|XLOC_005864	http://amigo.geneontology.org/cgi-bin/amigo/term_details?term=GO:0007420
central nervous system development	Gene Ontology	GO:0007417	biological_process	18	897	2.52738e-09	6.56655e-08	XLOC_002690|XLOC_025660|XLOC_014049|XLOC_023877|XLOC_001459|XLOC_031492|XLOC_006747|XLOC_015464|XLOC_005046|XLOC_012799|XLOC_018816|XLOC_008785|XLOC_008784|XLOC_007522|XLOC_015916|XLOC_018352|XLOC_005656|XLOC_005864	http://amigo.geneontology.org/cgi-bin/amigo/term_details?term=GO:0007417
DNA repair	Gene Ontology	GO:0006281	biological_process	14	503	3.17695e-09	8.19399e-08	XLOC_016168|XLOC_001660|XLOC_024673|XLOC_003986|XLOC_017721|XLOC_022600|XLOC_010145|XLOC_019357|XLOC_001808|XLOC_020572|XLOC_018372|XLOC_015484|XLOC_030090|XLOC_020571	http://amigo.geneontology.org/cgi-bin/amigo/term_details?term=GO:0006281
regulation of cellular biosynthetic process	Gene Ontology	GO:0031326	biological_process	39	4157	3.56785e-09	9.04884e-08	XLOC_003986|XLOC_001660|XLOC_006113|XLOC_010112|XLOC_016291|XLOC_032544|XLOC_002840|XLOC_012799|XLOC_013333|XLOC_018180|XLOC_018919|XLOC_010656|XLOC_002690|XLOC_020090|XLOC_019526|XLOC_025217|XLOC_017107|XLOC_019357|XLOC_013245|XLOC_031792|XLOC_014049|XLOC_008491|XLOC_025660|XLOC_025391|XLOC_033173|XLOC_007003|XLOC_015916|XLOC_026250|XLOC_011219|XLOC_030810|XLOC_031492|XLOC_017986|XLOC_010145|XLO…	http://amigo.geneontology.org/cgi-bin/amigo/term_details?term=GO:0031326
animal organ development	Gene Ontology	GO:0048513	biological_process	33	3087	3.57242e-09	9.04884e-08	XLOC_001041|XLOC_030618|XLOC_001660|XLOC_005046|XLOC_030923|XLOC_005656|XLOC_012470|XLOC_016291|XLOC_014049|XLOC_003419|XLOC_006747|XLOC_018816|XLOC_013333|XLOC_008785|XLOC_008784|XLOC_010656|XLOC_002690|XLOC_020090|XLOC_016197|XLOC_023877|XLOC_023673|XLOC_015464|XLOC_001459|XLOC_012158|XLOC_031792|XLOC_025660|XLOC_007003|XLOC_031492|XLOC_020571|XLOC_007522|XLOC_015916|XLOC_018352|XLOC_005864	http://amigo.geneontology.org/cgi-bin/amigo/term_details?term=GO:0048513
cellular component assembly	Gene Ontology	GO:0022607	biological_process	29	2458	4.59726e-09	1.15619e-07	XLOC_004296|XLOC_010145|XLOC_030923|XLOC_000269|XLOC_010112|XLOC_031792|XLOC_032544|XLOC_018794|XLOC_002840|XLOC_001808|XLOC_017204|XLOC_018180|XLOC_021835|XLOC_023269|XLOC_001041|XLOC_002690|XLOC_028068|XLOC_023877|XLOC_017107|XLOC_013911|XLOC_001459|XLOC_007003|XLOC_025391|XLOC_003299|XLOC_019357|XLOC_015383|XLOC_015974|XLOC_015916|XLOC_018352	http://amigo.geneontology.org/cgi-bin/amigo/term_details?term=GO:0022607
head development	Gene Ontology	GO:0060322	biological_process	16	716	4.76727e-09	1.19047e-07	XLOC_002690|XLOC_025660|XLOC_014049|XLOC_023877|XLOC_001459|XLOC_031492|XLOC_006747|XLOC_015464|XLOC_005046|XLOC_008785|XLOC_008784|XLOC_007522|XLOC_015916|XLOC_018352|XLOC_005656|XLOC_005864	http://amigo.geneontology.org/cgi-bin/amigo/term_details?term=GO:0060322
regulation of biosynthetic process	Gene Ontology	GO:0009889	biological_process	39	4212	5.14507e-09	1.2758e-07	XLOC_003986|XLOC_001660|XLOC_006113|XLOC_010112|XLOC_016291|XLOC_032544|XLOC_002840|XLOC_012799|XLOC_013333|XLOC_018180|XLOC_018919|XLOC_010656|XLOC_002690|XLOC_020090|XLOC_019526|XLOC_025217|XLOC_017107|XLOC_019357|XLOC_013245|XLOC_031792|XLOC_014049|XLOC_008491|XLOC_025660|XLOC_025391|XLOC_033173|XLOC_007003|XLOC_015916|XLOC_026250|XLOC_011219|XLOC_030810|XLOC_031492|XLOC_017986|XLOC_010145|XLO…	http://amigo.geneontology.org/cgi-bin/amigo/term_details?term=GO:0009889
forebrain development	Gene Ontology	GO:0030900	biological_process	12	360	6.5107e-09	1.5597e-07	XLOC_025660|XLOC_014049|XLOC_023877|XLOC_031492|XLOC_006747|XLOC_005046|XLOC_008785|XLOC_008784|XLOC_007522|XLOC_018352|XLOC_005656|XLOC_005864	http://amigo.geneontology.org/cgi-bin/amigo/term_details?term=GO:0030900
cell differentiation	Gene Ontology	GO:0030154	biological_process	35	3519	6.72201e-09	1.59948e-07	XLOC_001041|XLOC_001660|XLOC_030923|XLOC_003223|XLOC_005656|XLOC_012470|XLOC_006113|XLOC_014049|XLOC_002840|XLOC_006747|XLOC_012799|XLOC_020464|XLOC_023269|XLOC_010656|XLOC_002690|XLOC_023877|XLOC_018816|XLOC_018619|XLOC_020358|XLOC_025217|XLOC_013911|XLOC_015464|XLOC_010145|XLOC_012158|XLOC_024616|XLOC_025013|XLOC_015916|XLOC_033173|XLOC_011219|XLOC_030810|XLOC_031492|XLOC_020571|XLOC_007522|XLO…	http://amigo.geneontology.org/cgi-bin/amigo/term_details?term=GO:0030154
negative regulation of cell cycle process	Gene Ontology	GO:0010948	biological_process	10	221	7.83454e-09	1.84556e-07	XLOC_002690|XLOC_020853|XLOC_025391|XLOC_003492|XLOC_011744|XLOC_001660|XLOC_001808|XLOC_020571|XLOC_015484|XLOC_005864	http://amigo.geneontology.org/cgi-bin/amigo/term_details?term=GO:0010948
RNA metabolic process	Gene Ontology	GO:0016070	biological_process	40	4485	8.7847e-09	2.05568e-07	XLOC_001660|XLOC_011843|XLOC_024703|XLOC_006113|XLOC_010112|XLOC_016291|XLOC_032544|XLOC_012799|XLOC_013333|XLOC_018180|XLOC_018919|XLOC_010656|XLOC_002690|XLOC_020090|XLOC_022600|XLOC_019526|XLOC_025217|XLOC_017107|XLOC_019357|XLOC_013245|XLOC_031792|XLOC_014049|XLOC_008491|XLOC_001321|XLOC_025391|XLOC_033173|XLOC_007003|XLOC_026250|XLOC_011219|XLOC_030810|XLOC_031492|XLOC_017986|XLOC_010145|XLO…	http://amigo.geneontology.org/cgi-bin/amigo/term_details?term=GO:0016070
telencephalon development	Gene Ontology	GO:0021537	biological_process	10	229	1.08342e-08	2.51859e-07	XLOC_025660|XLOC_014049|XLOC_023877|XLOC_005046|XLOC_008785|XLOC_008784|XLOC_007522|XLOC_018352|XLOC_005656|XLOC_005864	http://amigo.geneontology.org/cgi-bin/amigo/term_details?term=GO:0021537
regulation of cell cycle process	Gene Ontology	GO:0010564	biological_process	14	557	1.11177e-08	2.5676e-07	XLOC_025515|XLOC_002690|XLOC_020571|XLOC_020853|XLOC_025391|XLOC_003492|XLOC_011744|XLOC_001660|XLOC_013523|XLOC_001808|XLOC_017204|XLOC_000269|XLOC_015484|XLOC_005864	http://amigo.geneontology.org/cgi-bin/amigo/term_details?term=GO:0010564
G1/S transition of mitotic cell cycle	Gene Ontology	GO:0000082	biological_process	10	230	1.12728e-08	2.58652e-07	XLOC_000269|XLOC_033173|XLOC_011219|XLOC_003299|XLOC_016805|XLOC_003492|XLOC_001808|XLOC_010251|XLOC_029317|XLOC_005864	http://amigo.geneontology.org/cgi-bin/amigo/term_details?term=GO:0000082
RNA biosynthetic process	Gene Ontology	GO:0032774	biological_process	36	3783	1.20518e-08	2.74742e-07	XLOC_001660|XLOC_011843|XLOC_024703|XLOC_010112|XLOC_016291|XLOC_032544|XLOC_012799|XLOC_013333|XLOC_018180|XLOC_018919|XLOC_010656|XLOC_002690|XLOC_019526|XLOC_025217|XLOC_017107|XLOC_019357|XLOC_013245|XLOC_031792|XLOC_014049|XLOC_008491|XLOC_001321|XLOC_025391|XLOC_033173|XLOC_007003|XLOC_026250|XLOC_011219|XLOC_030810|XLOC_031492|XLOC_017986|XLOC_010145|XLOC_015383|XLOC_015974|XLOC_007522|XLO…	http://amigo.geneontology.org/cgi-bin/amigo/term_details?term=GO:0032774
negative regulation of macromolecule metabolic process	Gene Ontology	GO:0010605	biological_process	27	2269	1.45375e-08	3.26148e-07	XLOC_001660|XLOC_031492|XLOC_006113|XLOC_016291|XLOC_032544|XLOC_002840|XLOC_013333|XLOC_015916|XLOC_018180|XLOC_018919|XLOC_002690|XLOC_020090|XLOC_018619|XLOC_025217|XLOC_008491|XLOC_019357|XLOC_007003|XLOC_025660|XLOC_025391|XLOC_015484|XLOC_011744|XLOC_015383|XLOC_020571|XLOC_020572|XLOC_007522|XLOC_015541|XLOC_005864	http://amigo.geneontology.org/cgi-bin/amigo/term_details?term=GO:0010605
cell cycle G1/S phase transition	Gene Ontology	GO:0044843	biological_process	10	240	1.66028e-08	3.70132e-07	XLOC_000269|XLOC_033173|XLOC_011219|XLOC_003299|XLOC_016805|XLOC_003492|XLOC_001808|XLOC_010251|XLOC_029317|XLOC_005864	http://amigo.geneontology.org/cgi-bin/amigo/term_details?term=GO:0044843
neuron projection development	Gene Ontology	GO:0031175	biological_process	16	801	2.2053e-08	4.82503e-07	XLOC_001041|XLOC_024616|XLOC_015541|XLOC_025013|XLOC_023269|XLOC_033173|XLOC_011219|XLOC_006747|XLOC_013911|XLOC_012799|XLOC_023877|XLOC_020464|XLOC_007522|XLOC_003223|XLOC_005656|XLOC_005864	http://amigo.geneontology.org/cgi-bin/amigo/term_details?term=GO:0031175
DNA-dependent DNA replication	Gene Ontology	GO:0006261	biological_process	8	128	2.41609e-08	5.2537e-07	XLOC_003299|XLOC_003986|XLOC_016805|XLOC_022600|XLOC_015974|XLOC_015484|XLOC_030090|XLOC_016158	http://amigo.geneontology.org/cgi-bin/amigo/term_details?term=GO:0006261
neuron development	Gene Ontology	GO:0048666	biological_process	17	936	3.01426e-08	6.47471e-07	XLOC_001041|XLOC_024616|XLOC_015541|XLOC_025013|XLOC_023269|XLOC_033173|XLOC_011219|XLOC_031492|XLOC_006747|XLOC_013911|XLOC_012799|XLOC_023877|XLOC_020464|XLOC_007522|XLOC_003223|XLOC_005656|XLOC_005864	http://amigo.geneontology.org/cgi-bin/amigo/term_details?term=GO:0048666
cell projection organization	Gene Ontology	GO:0030030	biological_process	19	1217	4.59114e-08	9.65642e-07	XLOC_001041|XLOC_024616|XLOC_018447|XLOC_015541|XLOC_028068|XLOC_025013|XLOC_023269|XLOC_033173|XLOC_011219|XLOC_006747|XLOC_013911|XLOC_012799|XLOC_023877|XLOC_020464|XLOC_007522|XLOC_003223|XLOC_018352|XLOC_005656|XLOC_005864	http://amigo.geneontology.org/cgi-bin/amigo/term_details?term=GO:0030030
negative regulation of mitotic cell cycle	Gene Ontology	GO:0045930	biological_process	9	205	5.76845e-08	1.1885e-06	XLOC_002690|XLOC_020853|XLOC_003492|XLOC_011744|XLOC_001660|XLOC_015318|XLOC_001808|XLOC_020571|XLOC_005864	http://amigo.geneontology.org/cgi-bin/amigo/term_details?term=GO:0045930
response to stress	Gene Ontology	GO:0006950	biological_process	34	3660	6.17928e-08	1.26543e-06	XLOC_016168|XLOC_003986|XLOC_003492|XLOC_001660|XLOC_010145|XLOC_003223|XLOC_030090|XLOC_006747|XLOC_018372|XLOC_001808|XLOC_019357|XLOC_018180|XLOC_018919|XLOC_005681|XLOC_001041|XLOC_023877|XLOC_016197|XLOC_018619|XLOC_022600|XLOC_013911|XLOC_031287|XLOC_017721|XLOC_024673|XLOC_025660|XLOC_033173|XLOC_015541|XLOC_011219|XLOC_030810|XLOC_020090|XLOC_001459|XLOC_020571|XLOC_020572|XLOC_015484|XLO…	http://amigo.geneontology.org/cgi-bin/amigo/term_details?term=GO:0006950
mitotic cell cycle checkpoint	Gene Ontology	GO:0007093	biological_process	8	148	7.02929e-08	1.42338e-06	XLOC_002690|XLOC_020853|XLOC_003492|XLOC_011744|XLOC_001660|XLOC_015318|XLOC_001808|XLOC_020571	http://amigo.geneontology.org/cgi-bin/amigo/term_details?term=GO:0007093
negative regulation of metabolic process	Gene Ontology	GO:0009892	biological_process	27	2465	7.80932e-08	1.57232e-06	XLOC_001660|XLOC_031492|XLOC_006113|XLOC_016291|XLOC_032544|XLOC_002840|XLOC_013333|XLOC_015916|XLOC_018180|XLOC_018919|XLOC_002690|XLOC_020090|XLOC_018619|XLOC_025217|XLOC_008491|XLOC_019357|XLOC_007003|XLOC_025660|XLOC_025391|XLOC_015484|XLOC_011744|XLOC_015383|XLOC_020571|XLOC_020572|XLOC_007522|XLOC_015541|XLOC_005864	http://amigo.geneontology.org/cgi-bin/amigo/term_details?term=GO:0009892
negative regulation of cell cycle	Gene Ontology	GO:0045786	biological_process	12	456	8.05603e-08	1.60825e-06	XLOC_002690|XLOC_020853|XLOC_025391|XLOC_007003|XLOC_003492|XLOC_011744|XLOC_001660|XLOC_015318|XLOC_001808|XLOC_020571|XLOC_015484|XLOC_005864	http://amigo.geneontology.org/cgi-bin/amigo/term_details?term=GO:0045786
regulation of mitotic cell cycle	Gene Ontology	GO:0007346	biological_process	12	460	8.8308e-08	1.75301e-06	XLOC_002690|XLOC_020571|XLOC_020853|XLOC_003492|XLOC_011744|XLOC_001660|XLOC_013523|XLOC_015318|XLOC_001808|XLOC_017204|XLOC_000269|XLOC_005864	http://amigo.geneontology.org/cgi-bin/amigo/term_details?term=GO:0007346
cell cycle checkpoint	Gene Ontology	GO:0000075	biological_process	9	217	9.191e-08	1.80927e-06	XLOC_002690|XLOC_020853|XLOC_025391|XLOC_003492|XLOC_011744|XLOC_001660|XLOC_015318|XLOC_001808|XLOC_020571	http://amigo.geneontology.org/cgi-bin/amigo/term_details?term=GO:0000075
cellular response to DNA damage stimulus	Gene Ontology	GO:0006974	biological_process	15	775	9.31707e-08	1.82393e-06	XLOC_016168|XLOC_001660|XLOC_024673|XLOC_003986|XLOC_003492|XLOC_022600|XLOC_010145|XLOC_017721|XLOC_019357|XLOC_001808|XLOC_020572|XLOC_018372|XLOC_015484|XLOC_030090|XLOC_020571	http://amigo.geneontology.org/cgi-bin/amigo/term_details?term=GO:0006974
pallium development	Gene Ontology	GO:0021543	biological_process	8	155	9.8675e-08	1.92104e-06	XLOC_025660|XLOC_023877|XLOC_005046|XLOC_008785|XLOC_008784|XLOC_007522|XLOC_005656|XLOC_005864	http://amigo.geneontology.org/cgi-bin/amigo/term_details?term=GO:0021543
anatomical structure morphogenesis	Gene Ontology	GO:0009653	biological_process	27	2513	1.14719e-07	2.20905e-06	XLOC_001041|XLOC_001660|XLOC_009581|XLOC_016197|XLOC_003223|XLOC_005656|XLOC_016291|XLOC_014049|XLOC_003419|XLOC_006747|XLOC_012799|XLOC_020464|XLOC_023269|XLOC_010656|XLOC_020090|XLOC_018447|XLOC_018816|XLOC_023877|XLOC_001459|XLOC_031792|XLOC_024616|XLOC_026604|XLOC_025013|XLOC_007003|XLOC_007522|XLOC_018352|XLOC_005864	http://amigo.geneontology.org/cgi-bin/amigo/term_details?term=GO:0009653
generation of neurons	Gene Ontology	GO:0048699	biological_process	19	1311	1.42838e-07	2.70625e-06	XLOC_010656|XLOC_001041|XLOC_024616|XLOC_015541|XLOC_025013|XLOC_023269|XLOC_014049|XLOC_033173|XLOC_011219|XLOC_031492|XLOC_006747|XLOC_013911|XLOC_012799|XLOC_023877|XLOC_020464|XLOC_007522|XLOC_003223|XLOC_005656|XLOC_005864	http://amigo.geneontology.org/cgi-bin/amigo/term_details?term=GO:0048699
negative regulation of gene expression	Gene Ontology	GO:0010629	biological_process	20	1452	1.4489e-07	2.73051e-06	XLOC_002690|XLOC_025660|XLOC_025391|XLOC_007003|XLOC_016291|XLOC_032544|XLOC_018619|XLOC_025217|XLOC_031492|XLOC_008491|XLOC_001660|XLOC_020090|XLOC_019357|XLOC_015383|XLOC_013333|XLOC_015916|XLOC_007522|XLOC_018919|XLOC_018180|XLOC_005864	http://amigo.geneontology.org/cgi-bin/amigo/term_details?term=GO:0010629
microtubule cytoskeleton organization	Gene Ontology	GO:0000226	biological_process	11	396	1.69511e-07	3.17754e-06	XLOC_025515|XLOC_013233|XLOC_025391|XLOC_026250|XLOC_002840|XLOC_017107|XLOC_008785|XLOC_017204|XLOC_008784|XLOC_000422|XLOC_000269	http://amigo.geneontology.org/cgi-bin/amigo/term_details?term=GO:0000226
neuron differentiation	Gene Ontology	GO:0030182	biological_process	18	1195	1.80181e-07	3.35974e-06	XLOC_010656|XLOC_001041|XLOC_024616|XLOC_015541|XLOC_025013|XLOC_023269|XLOC_033173|XLOC_011219|XLOC_031492|XLOC_006747|XLOC_013911|XLOC_012799|XLOC_023877|XLOC_020464|XLOC_007522|XLOC_003223|XLOC_005656|XLOC_005864	http://amigo.geneontology.org/cgi-bin/amigo/term_details?term=GO:0030182
transcription, DNA-templated	Gene Ontology	GO:0006351	biological_process	33	3648	1.88391e-07	3.49438e-06	XLOC_001660|XLOC_010112|XLOC_016291|XLOC_032544|XLOC_012799|XLOC_013333|XLOC_018180|XLOC_018919|XLOC_010656|XLOC_002690|XLOC_019526|XLOC_025217|XLOC_017107|XLOC_019357|XLOC_013245|XLOC_007003|XLOC_014049|XLOC_008491|XLOC_001321|XLOC_025391|XLOC_033173|XLOC_026250|XLOC_011219|XLOC_030810|XLOC_031492|XLOC_017986|XLOC_010145|XLOC_015383|XLOC_015974|XLOC_007522|XLOC_015916|XLOC_018352|XLOC_005864	http://amigo.geneontology.org/cgi-bin/amigo/term_details?term=GO:0006351
nucleic acid-templated transcription	Gene Ontology	GO:0097659	biological_process	33	3662	2.05663e-07	3.79484e-06	XLOC_001660|XLOC_010112|XLOC_016291|XLOC_032544|XLOC_012799|XLOC_013333|XLOC_018180|XLOC_018919|XLOC_010656|XLOC_002690|XLOC_019526|XLOC_025217|XLOC_017107|XLOC_019357|XLOC_013245|XLOC_007003|XLOC_014049|XLOC_008491|XLOC_001321|XLOC_025391|XLOC_033173|XLOC_026250|XLOC_011219|XLOC_030810|XLOC_031492|XLOC_017986|XLOC_010145|XLOC_015383|XLOC_015974|XLOC_007522|XLOC_015916|XLOC_018352|XLOC_005864	http://amigo.geneontology.org/cgi-bin/amigo/term_details?term=GO:0097659
regulation of RNA biosynthetic process	Gene Ontology	GO:2001141	biological_process	32	3527	2.84511e-07	5.07737e-06	XLOC_001660|XLOC_010112|XLOC_016291|XLOC_032544|XLOC_012799|XLOC_013333|XLOC_018180|XLOC_018919|XLOC_010656|XLOC_002690|XLOC_019526|XLOC_025217|XLOC_017107|XLOC_019357|XLOC_013245|XLOC_007003|XLOC_014049|XLOC_008491|XLOC_025391|XLOC_033173|XLOC_026250|XLOC_011219|XLOC_030810|XLOC_031492|XLOC_017986|XLOC_010145|XLOC_015383|XLOC_015974|XLOC_007522|XLOC_015916|XLOC_018352|XLOC_005864	http://amigo.geneontology.org/cgi-bin/amigo/term_details?term=GO:2001141
spindle checkpoint	Gene Ontology	GO:0031577	biological_process	5	36	2.90253e-07	5.14089e-06	XLOC_002690|XLOC_020853|XLOC_001660|XLOC_025391|XLOC_011744	http://amigo.geneontology.org/cgi-bin/amigo/term_details?term=GO:0031577
cellular modified amino acid biosynthetic process	Gene Ontology	GO:0042398	biological_process	5	37	3.28576e-07	5.73345e-06	XLOC_011354|XLOC_011219|XLOC_005046|XLOC_022019|XLOC_033173	http://amigo.geneontology.org/cgi-bin/amigo/term_details?term=GO:0042398
neurogenesis	Gene Ontology	GO:0022008	biological_process	19	1396	3.66623e-07	6.33478e-06	XLOC_010656|XLOC_001041|XLOC_024616|XLOC_015541|XLOC_025013|XLOC_023269|XLOC_014049|XLOC_033173|XLOC_011219|XLOC_031492|XLOC_006747|XLOC_013911|XLOC_012799|XLOC_023877|XLOC_020464|XLOC_007522|XLOC_003223|XLOC_005656|XLOC_005864	http://amigo.geneontology.org/cgi-bin/amigo/term_details?term=GO:0022008
macromolecular complex subunit organization	Gene Ontology	GO:0043933	biological_process	25	2348	4.33233e-07	7.41322e-06	XLOC_000422|XLOC_021835|XLOC_006113|XLOC_010112|XLOC_031792|XLOC_032544|XLOC_018794|XLOC_002840|XLOC_001808|XLOC_018816|XLOC_018180|XLOC_010656|XLOC_002690|XLOC_025217|XLOC_019357|XLOC_007003|XLOC_025391|XLOC_003299|XLOC_026250|XLOC_017986|XLOC_015383|XLOC_015974|XLOC_015916|XLOC_014049|XLOC_005864	http://amigo.geneontology.org/cgi-bin/amigo/term_details?term=GO:0043933
regulation of DNA metabolic process	Gene Ontology	GO:0051052	biological_process	10	346	4.4339e-07	7.55045e-06	XLOC_006113|XLOC_025391|XLOC_007003|XLOC_003986|XLOC_017721|XLOC_018372|XLOC_001808|XLOC_020572|XLOC_015484|XLOC_020571	http://amigo.geneontology.org/cgi-bin/amigo/term_details?term=GO:0051052
cell development	Gene Ontology	GO:0048468	biological_process	22	1870	4.63856e-07	7.86109e-06	XLOC_001041|XLOC_001660|XLOC_003223|XLOC_005656|XLOC_014049|XLOC_006747|XLOC_012799|XLOC_020464|XLOC_023269|XLOC_010656|XLOC_023877|XLOC_013911|XLOC_010145|XLOC_024616|XLOC_025013|XLOC_033173|XLOC_011219|XLOC_031492|XLOC_020571|XLOC_007522|XLOC_015541|XLOC_005864	http://amigo.geneontology.org/cgi-bin/amigo/term_details?term=GO:0048468
double-strand break repair	Gene Ontology	GO:0006302	biological_process	8	192	4.71371e-07	7.9503e-06	XLOC_022600|XLOC_017721|XLOC_001660|XLOC_010145|XLOC_001808|XLOC_024673|XLOC_030090|XLOC_020571	http://amigo.geneontology.org/cgi-bin/amigo/term_details?term=GO:0006302
protein sumoylation	Gene Ontology	GO:0016925	biological_process	7	130	4.8704e-07	8.17556e-06	XLOC_006113|XLOC_025391|XLOC_016168|XLOC_025217|XLOC_000344|XLOC_018180|XLOC_015484	http://amigo.geneontology.org/cgi-bin/amigo/term_details?term=GO:0016925
regulation of RNA metabolic process	Gene Ontology	GO:0051252	biological_process	32	3637	5.59974e-07	9.31138e-06	XLOC_001660|XLOC_010112|XLOC_016291|XLOC_032544|XLOC_012799|XLOC_013333|XLOC_018180|XLOC_018919|XLOC_010656|XLOC_002690|XLOC_019526|XLOC_025217|XLOC_017107|XLOC_019357|XLOC_013245|XLOC_007003|XLOC_014049|XLOC_008491|XLOC_025391|XLOC_033173|XLOC_026250|XLOC_011219|XLOC_030810|XLOC_031492|XLOC_017986|XLOC_010145|XLOC_015383|XLOC_015974|XLOC_007522|XLOC_015916|XLOC_018352|XLOC_005864	http://amigo.geneontology.org/cgi-bin/amigo/term_details?term=GO:0051252
regulation of cellular component organization	Gene Ontology	GO:0051128	biological_process	24	2218	5.76186e-07	9.53608e-06	XLOC_001660|XLOC_030923|XLOC_005656|XLOC_000269|XLOC_006113|XLOC_020853|XLOC_002840|XLOC_006747|XLOC_001808|XLOC_023269|XLOC_001041|XLOC_002690|XLOC_023877|XLOC_023622|XLOC_004296|XLOC_013523|XLOC_025391|XLOC_025013|XLOC_026250|XLOC_011744|XLOC_020571|XLOC_007522|XLOC_015541|XLOC_005864	http://amigo.geneontology.org/cgi-bin/amigo/term_details?term=GO:0051128
glycine metabolic process	Gene Ontology	GO:0006544	biological_process	4	16	5.9988e-07	9.88194e-06	XLOC_023783|XLOC_005046|XLOC_011219|XLOC_033173	http://amigo.geneontology.org/cgi-bin/amigo/term_details?term=GO:0006544
viral process	Gene Ontology	GO:0016032	biological_process	16	1032	6.31285e-07	1.0351e-05	XLOC_024703|XLOC_031287|XLOC_024616|XLOC_020853|XLOC_001321|XLOC_010112|XLOC_031792|XLOC_020090|XLOC_011843|XLOC_019357|XLOC_020572|XLOC_018180|XLOC_018372|XLOC_018919|XLOC_005681|XLOC_000269	http://amigo.geneontology.org/cgi-bin/amigo/term_details?term=GO:0016032
multi-organism cellular process	Gene Ontology	GO:0044764	biological_process	16	1036	6.63591e-07	1.07807e-05	XLOC_024703|XLOC_031287|XLOC_024616|XLOC_020853|XLOC_001321|XLOC_010112|XLOC_031792|XLOC_020090|XLOC_011843|XLOC_019357|XLOC_020572|XLOC_018180|XLOC_018372|XLOC_018919|XLOC_005681|XLOC_000269	http://amigo.geneontology.org/cgi-bin/amigo/term_details?term=GO:0044764
cytoskeleton organization	Gene Ontology	GO:0007010	biological_process	16	1036	6.63591e-07	1.07807e-05	XLOC_025515|XLOC_001041|XLOC_013233|XLOC_025391|XLOC_001660|XLOC_026250|XLOC_002840|XLOC_017107|XLOC_013911|XLOC_015464|XLOC_008785|XLOC_008784|XLOC_017204|XLOC_030923|XLOC_000422|XLOC_000269	http://amigo.geneontology.org/cgi-bin/amigo/term_details?term=GO:0007010
regulation of multicellular organismal process	Gene Ontology	GO:0051239	biological_process	26	2581	6.94019e-07	1.12234e-05	XLOC_001660|XLOC_030923|XLOC_005656|XLOC_012470|XLOC_014049|XLOC_002840|XLOC_006747|XLOC_015916|XLOC_023269|XLOC_005681|XLOC_001041|XLOC_002690|XLOC_023877|XLOC_004296|XLOC_031287|XLOC_012158|XLOC_025660|XLOC_025013|XLOC_033484|XLOC_031492|XLOC_018372|XLOC_020572|XLOC_007522|XLOC_015541|XLOC_018352|XLOC_005864	http://amigo.geneontology.org/cgi-bin/amigo/term_details?term=GO:0051239
regulation of mitotic metaphase/anaphase transition	Gene Ontology	GO:0030071	biological_process	5	44	7.22585e-07	1.16321e-05	XLOC_002690|XLOC_013523|XLOC_020853|XLOC_001660|XLOC_011744	http://amigo.geneontology.org/cgi-bin/amigo/term_details?term=GO:0030071
regulation of metaphase/anaphase transition of cell cycle	Gene Ontology	GO:1902099	biological_process	5	45	8.0068e-07	1.27155e-05	XLOC_002690|XLOC_013523|XLOC_020853|XLOC_001660|XLOC_011744	http://amigo.geneontology.org/cgi-bin/amigo/term_details?term=GO:1902099
regulation of mitotic sister chromatid separation	Gene Ontology	GO:0010965	biological_process	5	45	8.0068e-07	1.27155e-05	XLOC_002690|XLOC_013523|XLOC_020853|XLOC_001660|XLOC_011744	http://amigo.geneontology.org/cgi-bin/amigo/term_details?term=GO:0010965
metaphase/anaphase transition of mitotic cell cycle	Gene Ontology	GO:0007091	biological_process	5	45	8.0068e-07	1.27155e-05	XLOC_002690|XLOC_013523|XLOC_020853|XLOC_001660|XLOC_011744	http://amigo.geneontology.org/cgi-bin/amigo/term_details?term=GO:0007091
regulation of nucleic acid-templated transcription	Gene Ontology	GO:1903506	biological_process	31	3509	8.08354e-07	1.27799e-05	XLOC_001660|XLOC_010112|XLOC_016291|XLOC_032544|XLOC_012799|XLOC_013333|XLOC_018180|XLOC_018919|XLOC_010656|XLOC_002690|XLOC_019526|XLOC_025217|XLOC_017107|XLOC_010145|XLOC_013245|XLOC_007003|XLOC_014049|XLOC_008491|XLOC_025391|XLOC_033173|XLOC_026250|XLOC_011219|XLOC_030810|XLOC_031492|XLOC_017986|XLOC_015383|XLOC_015974|XLOC_007522|XLOC_015916|XLOC_018352|XLOC_005864	http://amigo.geneontology.org/cgi-bin/amigo/term_details?term=GO:1903506
negative regulation of nitrogen compound metabolic process	Gene Ontology	GO:0051172	biological_process	19	1474	8.18672e-07	1.28854e-05	XLOC_002690|XLOC_018919|XLOC_025391|XLOC_006113|XLOC_007003|XLOC_016291|XLOC_020090|XLOC_025217|XLOC_031492|XLOC_008491|XLOC_001660|XLOC_025660|XLOC_015383|XLOC_020571|XLOC_020572|XLOC_013333|XLOC_015916|XLOC_015484|XLOC_005864	http://amigo.geneontology.org/cgi-bin/amigo/term_details?term=GO:0051172
mitotic spindle organization	Gene Ontology	GO:0007052	biological_process	5	46	8.85288e-07	1.38109e-05	XLOC_017204|XLOC_015484|XLOC_013233|XLOC_025391|XLOC_000269	http://amigo.geneontology.org/cgi-bin/amigo/term_details?term=GO:0007052
metaphase/anaphase transition of cell cycle	Gene Ontology	GO:0044784	biological_process	5	46	8.85288e-07	1.38109e-05	XLOC_002690|XLOC_013523|XLOC_020853|XLOC_001660|XLOC_011744	http://amigo.geneontology.org/cgi-bin/amigo/term_details?term=GO:0044784
symbiosis, encompassing mutualism through parasitism	Gene Ontology	GO:0044403	biological_process	16	1062	9.12709e-07	1.4114e-05	XLOC_024703|XLOC_031287|XLOC_024616|XLOC_020853|XLOC_001321|XLOC_010112|XLOC_031792|XLOC_020090|XLOC_011843|XLOC_019357|XLOC_020572|XLOC_018180|XLOC_018372|XLOC_018919|XLOC_005681|XLOC_000269	http://amigo.geneontology.org/cgi-bin/amigo/term_details?term=GO:0044403
interspecies interaction between organisms	Gene Ontology	GO:0044419	biological_process	16	1062	9.12709e-07	1.4114e-05	XLOC_024703|XLOC_031287|XLOC_024616|XLOC_020853|XLOC_001321|XLOC_010112|XLOC_031792|XLOC_020090|XLOC_011843|XLOC_019357|XLOC_020572|XLOC_018180|XLOC_018372|XLOC_018919|XLOC_005681|XLOC_000269	http://amigo.geneontology.org/cgi-bin/amigo/term_details?term=GO:0044419
microtubule-based process	Gene Ontology	GO:0007017	biological_process	12	577	9.24654e-07	1.42365e-05	XLOC_025515|XLOC_013233|XLOC_025391|XLOC_026250|XLOC_002840|XLOC_017107|XLOC_008785|XLOC_013523|XLOC_017204|XLOC_008784|XLOC_000422|XLOC_000269	http://amigo.geneontology.org/cgi-bin/amigo/term_details?term=GO:0007017
negative regulation of mitotic cell cycle phase transition	Gene Ontology	GO:1901991	biological_process	7	144	9.38755e-07	1.43908e-05	XLOC_002690|XLOC_020853|XLOC_003492|XLOC_011744|XLOC_001660|XLOC_001808|XLOC_005864	http://amigo.geneontology.org/cgi-bin/amigo/term_details?term=GO:1901991
signaling	Gene Ontology	GO:0023052	biological_process	43	5978	9.45607e-07	1.44333e-05	XLOC_001041|XLOC_003492|XLOC_001660|XLOC_010251|XLOC_003223|XLOC_012470|XLOC_027417|XLOC_016291|XLOC_032544|XLOC_002840|XLOC_006747|XLOC_014789|XLOC_012799|XLOC_001808|XLOC_020464|XLOC_013333|XLOC_017204|XLOC_005681|XLOC_010656|XLOC_023877|XLOC_018816|XLOC_018619|XLOC_013523|XLOC_031287|XLOC_013245|XLOC_014049|XLOC_024616|XLOC_026604|XLOC_001321|XLOC_025391|XLOC_025013|XLOC_015541|XLOC_032220|XLO…	http://amigo.geneontology.org/cgi-bin/amigo/term_details?term=GO:0023052
mitotic sister chromatid separation	Gene Ontology	GO:0051306	biological_process	5	47	9.76794e-07	1.48452e-05	XLOC_002690|XLOC_013523|XLOC_020853|XLOC_001660|XLOC_011744	http://amigo.geneontology.org/cgi-bin/amigo/term_details?term=GO:0051306
regulation of multicellular organismal development	Gene Ontology	GO:2000026	biological_process	20	1666	1.21009e-06	1.8312e-05	XLOC_001041|XLOC_002690|XLOC_015916|XLOC_025013|XLOC_015541|XLOC_014049|XLOC_023877|XLOC_001660|XLOC_031492|XLOC_006747|XLOC_004296|XLOC_018372|XLOC_020572|XLOC_030923|XLOC_007522|XLOC_012158|XLOC_023269|XLOC_018352|XLOC_005656|XLOC_005864	http://amigo.geneontology.org/cgi-bin/amigo/term_details?term=GO:2000026
regulation of mitotic sister chromatid segregation	Gene Ontology	GO:0033047	biological_process	5	51	1.42003e-06	2.13974e-05	XLOC_002690|XLOC_013523|XLOC_020853|XLOC_001660|XLOC_011744	http://amigo.geneontology.org/cgi-bin/amigo/term_details?term=GO:0033047
regulation of nuclear division	Gene Ontology	GO:0051783	biological_process	7	155	1.50331e-06	2.24607e-05	XLOC_002690|XLOC_020853|XLOC_011744|XLOC_001660|XLOC_013523|XLOC_020571|XLOC_000269	http://amigo.geneontology.org/cgi-bin/amigo/term_details?term=GO:0051783
negative regulation of cell cycle phase transition	Gene Ontology	GO:1901988	biological_process	7	155	1.50331e-06	2.24607e-05	XLOC_002690|XLOC_020853|XLOC_003492|XLOC_011744|XLOC_001660|XLOC_001808|XLOC_005864	http://amigo.geneontology.org/cgi-bin/amigo/term_details?term=GO:1901988
cell morphogenesis involved in differentiation	Gene Ontology	GO:0000904	biological_process	13	721	1.51613e-06	2.25568e-05	XLOC_010656|XLOC_001041|XLOC_024616|XLOC_025013|XLOC_023269|XLOC_023877|XLOC_001660|XLOC_012799|XLOC_020464|XLOC_007522|XLOC_003223|XLOC_005656|XLOC_005864	http://amigo.geneontology.org/cgi-bin/amigo/term_details?term=GO:0000904
negative regulation of nuclear division	Gene Ontology	GO:0051784	biological_process	5	52	1.55233e-06	2.29985e-05	XLOC_002690|XLOC_020853|XLOC_020571|XLOC_001660|XLOC_011744	http://amigo.geneontology.org/cgi-bin/amigo/term_details?term=GO:0051784
sensory organ development	Gene Ontology	GO:0007423	biological_process	11	500	1.57919e-06	2.32988e-05	XLOC_012470|XLOC_001041|XLOC_020090|XLOC_014049|XLOC_023877|XLOC_003419|XLOC_031492|XLOC_006747|XLOC_018816|XLOC_013333|XLOC_031792	http://amigo.geneontology.org/cgi-bin/amigo/term_details?term=GO:0007423
cellular component morphogenesis	Gene Ontology	GO:0032989	biological_process	17	1250	1.61006e-06	2.36555e-05	XLOC_010656|XLOC_001041|XLOC_024616|XLOC_018447|XLOC_025013|XLOC_023269|XLOC_023877|XLOC_006747|XLOC_001660|XLOC_001459|XLOC_012799|XLOC_020464|XLOC_007522|XLOC_003223|XLOC_018352|XLOC_005656|XLOC_005864	http://amigo.geneontology.org/cgi-bin/amigo/term_details?term=GO:0032989
spindle organization	Gene Ontology	GO:0007051	biological_process	6	98	1.62001e-06	2.37031e-05	XLOC_025515|XLOC_025391|XLOC_013233|XLOC_017107|XLOC_017204|XLOC_000269	http://amigo.geneontology.org/cgi-bin/amigo/term_details?term=GO:0007051
axonogenesis	Gene Ontology	GO:0007409	biological_process	10	409	1.92412e-06	2.80366e-05	XLOC_001041|XLOC_024616|XLOC_025013|XLOC_023269|XLOC_023877|XLOC_012799|XLOC_020464|XLOC_007522|XLOC_003223|XLOC_005656	http://amigo.geneontology.org/cgi-bin/amigo/term_details?term=GO:0007409
regulation of developmental process	Gene Ontology	GO:0050793	biological_process	23	2217	2.07607e-06	3.01265e-05	XLOC_001660|XLOC_030923|XLOC_003223|XLOC_005656|XLOC_012470|XLOC_014049|XLOC_006747|XLOC_023269|XLOC_001041|XLOC_002690|XLOC_023877|XLOC_004296|XLOC_012158|XLOC_025013|XLOC_015541|XLOC_030810|XLOC_031492|XLOC_018372|XLOC_020572|XLOC_007522|XLOC_015916|XLOC_018352|XLOC_005864	http://amigo.geneontology.org/cgi-bin/amigo/term_details?term=GO:0050793
regulation of transcription, DNA-templated	Gene Ontology	GO:0006355	biological_process	30	3490	2.21708e-06	3.19758e-05	XLOC_001660|XLOC_010112|XLOC_016291|XLOC_032544|XLOC_012799|XLOC_013333|XLOC_018180|XLOC_018919|XLOC_010656|XLOC_002690|XLOC_019526|XLOC_025217|XLOC_017107|XLOC_013245|XLOC_007003|XLOC_014049|XLOC_008491|XLOC_025391|XLOC_033173|XLOC_026250|XLOC_011219|XLOC_030810|XLOC_031492|XLOC_017986|XLOC_015383|XLOC_015974|XLOC_007522|XLOC_015916|XLOC_018352|XLOC_005864	http://amigo.geneontology.org/cgi-bin/amigo/term_details?term=GO:0006355
regulation of nervous system development	Gene Ontology	GO:0051960	biological_process	13	749	2.28446e-06	3.28136e-05	XLOC_001041|XLOC_025013|XLOC_015541|XLOC_014049|XLOC_023877|XLOC_031492|XLOC_006747|XLOC_004296|XLOC_007522|XLOC_023269|XLOC_018352|XLOC_005656|XLOC_005864	http://amigo.geneontology.org/cgi-bin/amigo/term_details?term=GO:0051960
single organism signaling	Gene Ontology	GO:0044700	biological_process	42	5972	2.41755e-06	3.45847e-05	XLOC_001041|XLOC_003492|XLOC_001660|XLOC_010251|XLOC_003223|XLOC_012470|XLOC_027417|XLOC_016291|XLOC_032544|XLOC_002840|XLOC_006747|XLOC_014789|XLOC_012799|XLOC_001808|XLOC_020464|XLOC_013333|XLOC_017204|XLOC_005681|XLOC_010656|XLOC_023877|XLOC_018816|XLOC_018619|XLOC_031287|XLOC_013245|XLOC_014049|XLOC_024616|XLOC_026604|XLOC_001321|XLOC_025391|XLOC_025013|XLOC_015541|XLOC_032220|XLOC_003986|XLO…	http://amigo.geneontology.org/cgi-bin/amigo/term_details?term=GO:0044700
regulation of DNA recombination	Gene Ontology	GO:0000018	biological_process	5	58	2.56351e-06	3.63782e-05	XLOC_017721|XLOC_018372|XLOC_001808|XLOC_020572|XLOC_020571	http://amigo.geneontology.org/cgi-bin/amigo/term_details?term=GO:0000018
protein-DNA complex subunit organization	Gene Ontology	GO:0071824	biological_process	8	243	2.58282e-06	3.65056e-05	XLOC_002690|XLOC_010112|XLOC_032544|XLOC_003299|XLOC_017986|XLOC_015383|XLOC_001808|XLOC_015916	http://amigo.geneontology.org/cgi-bin/amigo/term_details?term=GO:0071824
negative regulation of cellular macromolecule biosynthetic process	Gene Ontology	GO:2000113	biological_process	17	1297	2.6235e-06	3.69329e-05	XLOC_002690|XLOC_025660|XLOC_025391|XLOC_006113|XLOC_015484|XLOC_016291|XLOC_007003|XLOC_020090|XLOC_025217|XLOC_031492|XLOC_008491|XLOC_001660|XLOC_015383|XLOC_013333|XLOC_015916|XLOC_018919|XLOC_005864	http://amigo.geneontology.org/cgi-bin/amigo/term_details?term=GO:2000113
cell communication	Gene Ontology	GO:0007154	biological_process	42	6000	2.72909e-06	3.82536e-05	XLOC_001041|XLOC_003492|XLOC_001660|XLOC_010251|XLOC_003223|XLOC_012470|XLOC_027417|XLOC_016291|XLOC_032544|XLOC_002840|XLOC_006747|XLOC_014789|XLOC_012799|XLOC_001808|XLOC_020464|XLOC_013333|XLOC_017204|XLOC_005681|XLOC_010656|XLOC_023877|XLOC_018816|XLOC_018619|XLOC_031287|XLOC_013245|XLOC_014049|XLOC_024616|XLOC_026604|XLOC_001321|XLOC_025391|XLOC_025013|XLOC_015541|XLOC_032220|XLOC_003986|XLO…	http://amigo.geneontology.org/cgi-bin/amigo/term_details?term=GO:0007154
sensory organ morphogenesis	Gene Ontology	GO:0090596	biological_process	8	245	2.73897e-06	3.82536e-05	XLOC_001041|XLOC_020090|XLOC_014049|XLOC_023877|XLOC_003419|XLOC_006747|XLOC_018816|XLOC_031792	http://amigo.geneontology.org/cgi-bin/amigo/term_details?term=GO:0090596
regulation of sister chromatid segregation	Gene Ontology	GO:0033045	biological_process	5	59	2.77318e-06	3.85788e-05	XLOC_002690|XLOC_013523|XLOC_020853|XLOC_001660|XLOC_011744	http://amigo.geneontology.org/cgi-bin/amigo/term_details?term=GO:0033045
cell morphogenesis	Gene Ontology	GO:0000902	biological_process	16	1170	3.11507e-06	4.29965e-05	XLOC_010656|XLOC_001041|XLOC_024616|XLOC_018447|XLOC_025013|XLOC_023269|XLOC_023877|XLOC_006747|XLOC_001660|XLOC_012799|XLOC_020464|XLOC_007522|XLOC_003223|XLOC_018352|XLOC_005656|XLOC_005864	http://amigo.geneontology.org/cgi-bin/amigo/term_details?term=GO:0000902
tetrahydrofolate biosynthetic process	Gene Ontology	GO:0046654	biological_process	3	6	3.20612e-06	4.40811e-05	XLOC_005046|XLOC_011219|XLOC_033173	http://amigo.geneontology.org/cgi-bin/amigo/term_details?term=GO:0046654
negative regulation of cellular metabolic process	Gene Ontology	GO:0031324	biological_process	23	2290	3.54298e-06	4.79659e-05	XLOC_001660|XLOC_031492|XLOC_006113|XLOC_016291|XLOC_002840|XLOC_013333|XLOC_018919|XLOC_002690|XLOC_020090|XLOC_015484|XLOC_018619|XLOC_025217|XLOC_008491|XLOC_007003|XLOC_025660|XLOC_025391|XLOC_015916|XLOC_011744|XLOC_015383|XLOC_020571|XLOC_020572|XLOC_015541|XLOC_005864	http://amigo.geneontology.org/cgi-bin/amigo/term_details?term=GO:0031324
ear morphogenesis	Gene Ontology	GO:0042471	biological_process	6	114	3.72978e-06	5.03023e-05	XLOC_001041|XLOC_014049|XLOC_020090|XLOC_003419|XLOC_018816|XLOC_031792	http://amigo.geneontology.org/cgi-bin/amigo/term_details?term=GO:0042471
mitotic spindle assembly checkpoint	Gene Ontology	GO:0007094	biological_process	4	27	3.78408e-06	5.08404e-05	XLOC_002690|XLOC_020853|XLOC_001660|XLOC_011744	http://amigo.geneontology.org/cgi-bin/amigo/term_details?term=GO:0007094
chromosome separation	Gene Ontology	GO:0051304	biological_process	5	64	4.03223e-06	5.39692e-05	XLOC_002690|XLOC_013523|XLOC_020853|XLOC_001660|XLOC_011744	http://amigo.geneontology.org/cgi-bin/amigo/term_details?term=GO:0051304
organonitrogen compound metabolic process	Gene Ontology	GO:1901564	biological_process	22	2144	4.24567e-06	5.66116e-05	XLOC_011219|XLOC_030618|XLOC_016122|XLOC_005046|XLOC_009581|XLOC_021835|XLOC_024703|XLOC_023783|XLOC_002840|XLOC_016197|XLOC_020358|XLOC_019357|XLOC_011354|XLOC_012158|XLOC_031792|XLOC_025660|XLOC_033173|XLOC_022019|XLOC_003789|XLOC_011843|XLOC_018372|XLOC_020571	http://amigo.geneontology.org/cgi-bin/amigo/term_details?term=GO:1901564
spindle assembly checkpoint	Gene Ontology	GO:0071173	biological_process	4	28	4.31324e-06	5.72963e-05	XLOC_002690|XLOC_020853|XLOC_001660|XLOC_011744	http://amigo.geneontology.org/cgi-bin/amigo/term_details?term=GO:0071173
negative regulation of mitotic metaphase/anaphase transition	Gene Ontology	GO:0045841	biological_process	4	29	4.89521e-06	6.40638e-05	XLOC_002690|XLOC_020853|XLOC_001660|XLOC_011744	http://amigo.geneontology.org/cgi-bin/amigo/term_details?term=GO:0045841
mitotic spindle checkpoint	Gene Ontology	GO:0071174	biological_process	4	29	4.89521e-06	6.40638e-05	XLOC_002690|XLOC_020853|XLOC_001660|XLOC_011744	http://amigo.geneontology.org/cgi-bin/amigo/term_details?term=GO:0071174
negative regulation of mitotic sister chromatid separation	Gene Ontology	GO:2000816	biological_process	4	29	4.89521e-06	6.40638e-05	XLOC_002690|XLOC_020853|XLOC_001660|XLOC_011744	http://amigo.geneontology.org/cgi-bin/amigo/term_details?term=GO:2000816
alpha-amino acid metabolic process	Gene Ontology	GO:1901605	biological_process	7	188	5.12881e-06	6.68732e-05	XLOC_033173|XLOC_023783|XLOC_022019|XLOC_011219|XLOC_003789|XLOC_005046|XLOC_011354	http://amigo.geneontology.org/cgi-bin/amigo/term_details?term=GO:1901605
negative regulation of metaphase/anaphase transition of cell cycle	Gene Ontology	GO:1902100	biological_process	4	30	5.53325e-06	7.11223e-05	XLOC_002690|XLOC_020853|XLOC_001660|XLOC_011744	http://amigo.geneontology.org/cgi-bin/amigo/term_details?term=GO:1902100
DNA conformation change	Gene Ontology	GO:0071103	biological_process	8	271	5.62212e-06	7.19774e-05	XLOC_010112|XLOC_032544|XLOC_003299|XLOC_016805|XLOC_030810|XLOC_015383|XLOC_015916|XLOC_030090	http://amigo.geneontology.org/cgi-bin/amigo/term_details?term=GO:0071103
DNA biosynthetic process	Gene Ontology	GO:0071897	biological_process	7	192	5.85879e-06	7.44677e-05	XLOC_002690|XLOC_025391|XLOC_006113|XLOC_003986|XLOC_017721|XLOC_001660|XLOC_001808	http://amigo.geneontology.org/cgi-bin/amigo/term_details?term=GO:0071897
negative regulation of mitotic sister chromatid segregation	Gene Ontology	GO:0033048	biological_process	4	31	6.23073e-06	7.86296e-05	XLOC_002690|XLOC_020853|XLOC_001660|XLOC_011744	http://amigo.geneontology.org/cgi-bin/amigo/term_details?term=GO:0033048
signal transduction	Gene Ontology	GO:0007165	biological_process	39	5542	6.34092e-06	7.97354e-05	XLOC_001041|XLOC_003492|XLOC_001660|XLOC_010251|XLOC_003223|XLOC_012470|XLOC_027417|XLOC_016291|XLOC_032544|XLOC_002840|XLOC_006747|XLOC_014789|XLOC_012799|XLOC_001808|XLOC_020464|XLOC_013333|XLOC_017204|XLOC_010656|XLOC_023877|XLOC_018816|XLOC_018619|XLOC_031287|XLOC_013245|XLOC_024616|XLOC_001321|XLOC_025391|XLOC_025013|XLOC_015541|XLOC_032220|XLOC_003986|XLOC_023673|XLOC_000594|XLOC_020090|XLO…	http://amigo.geneontology.org/cgi-bin/amigo/term_details?term=GO:0007165
negative regulation of macromolecule biosynthetic process	Gene Ontology	GO:0010558	biological_process	17	1389	6.40862e-06	8.03009e-05	XLOC_002690|XLOC_025660|XLOC_025391|XLOC_006113|XLOC_015484|XLOC_016291|XLOC_007003|XLOC_020090|XLOC_025217|XLOC_031492|XLOC_008491|XLOC_001660|XLOC_015383|XLOC_013333|XLOC_015916|XLOC_018919|XLOC_005864	http://amigo.geneontology.org/cgi-bin/amigo/term_details?term=GO:0010558
negative regulation of cellular component organization	Gene Ontology	GO:0051129	biological_process	11	589	7.26566e-06	9.03986e-05	XLOC_002690|XLOC_020853|XLOC_006113|XLOC_015541|XLOC_026250|XLOC_011744|XLOC_006747|XLOC_001660|XLOC_020571|XLOC_023269|XLOC_005656	http://amigo.geneontology.org/cgi-bin/amigo/term_details?term=GO:0051129
positive regulation of multicellular organismal process	Gene Ontology	GO:0051240	biological_process	17	1407	7.56421e-06	9.32919e-05	XLOC_012158|XLOC_025013|XLOC_015916|XLOC_014049|XLOC_023877|XLOC_002840|XLOC_006747|XLOC_004296|XLOC_031287|XLOC_005656|XLOC_020572|XLOC_030923|XLOC_007522|XLOC_018372|XLOC_023269|XLOC_005681|XLOC_005864	http://amigo.geneontology.org/cgi-bin/amigo/term_details?term=GO:0051240
negative regulation of sister chromatid segregation	Gene Ontology	GO:0033046	biological_process	4	33	7.81778e-06	9.59171e-05	XLOC_002690|XLOC_020853|XLOC_001660|XLOC_011744	http://amigo.geneontology.org/cgi-bin/amigo/term_details?term=GO:0033046
regulation of mitotic nuclear division	Gene Ontology	GO:0007088	biological_process	6	131	8.00388e-06	9.78606e-05	XLOC_002690|XLOC_020853|XLOC_011744|XLOC_001660|XLOC_013523|XLOC_000269	http://amigo.geneontology.org/cgi-bin/amigo/term_details?term=GO:0007088
negative regulation of chromosome segregation	Gene Ontology	GO:0051985	biological_process	4	34	8.71446e-06	0.000106181	XLOC_002690|XLOC_020853|XLOC_001660|XLOC_011744	http://amigo.geneontology.org/cgi-bin/amigo/term_details?term=GO:0051985
cell morphogenesis involved in neuron differentiation	Gene Ontology	GO:0048667	biological_process	10	498	1.04244e-05	0.000126146	XLOC_001041|XLOC_024616|XLOC_025013|XLOC_023269|XLOC_023877|XLOC_012799|XLOC_020464|XLOC_007522|XLOC_003223|XLOC_005656	http://amigo.geneontology.org/cgi-bin/amigo/term_details?term=GO:0048667
purine nucleobase biosynthetic process	Gene Ontology	GO:0009113	biological_process	3	10	1.08074e-05	0.000129891	XLOC_005046|XLOC_030618|XLOC_003789	http://amigo.geneontology.org/cgi-bin/amigo/term_details?term=GO:0009113
positive regulation of developmental process	Gene Ontology	GO:0051094	biological_process	15	1147	1.08875e-05	0.000130411	XLOC_015916|XLOC_025013|XLOC_023269|XLOC_014049|XLOC_023877|XLOC_006747|XLOC_004296|XLOC_018372|XLOC_020572|XLOC_030923|XLOC_007522|XLOC_012158|XLOC_003223|XLOC_005656|XLOC_005864	http://amigo.geneontology.org/cgi-bin/amigo/term_details?term=GO:0051094
regulation of mitotic cell cycle phase transition	Gene Ontology	GO:1901990	biological_process	8	298	1.10004e-05	0.000131318	XLOC_002690|XLOC_020853|XLOC_003492|XLOC_011744|XLOC_001660|XLOC_013523|XLOC_001808|XLOC_005864	http://amigo.geneontology.org/cgi-bin/amigo/term_details?term=GO:1901990
negative regulation of cellular biosynthetic process	Gene Ontology	GO:0031327	biological_process	17	1450	1.11166e-05	0.000132257	XLOC_002690|XLOC_025660|XLOC_025391|XLOC_006113|XLOC_015484|XLOC_016291|XLOC_007003|XLOC_020090|XLOC_025217|XLOC_031492|XLOC_008491|XLOC_001660|XLOC_015383|XLOC_013333|XLOC_015916|XLOC_018919|XLOC_005864	http://amigo.geneontology.org/cgi-bin/amigo/term_details?term=GO:0031327
negative regulation of organelle organization	Gene Ontology	GO:0010639	biological_process	8	299	1.12627e-05	0.000133084	XLOC_002690|XLOC_020853|XLOC_006113|XLOC_026250|XLOC_011744|XLOC_001660|XLOC_020571|XLOC_023269	http://amigo.geneontology.org/cgi-bin/amigo/term_details?term=GO:0010639
phosphorus metabolic process	Gene Ontology	GO:0006793	biological_process	26	3016	1.1508e-05	0.000134718	XLOC_001660|XLOC_005046|XLOC_005656|XLOC_020853|XLOC_002840|XLOC_017204|XLOC_001041|XLOC_020090|XLOC_028449|XLOC_023877|XLOC_020358|XLOC_013523|XLOC_001459|XLOC_012158|XLOC_030618|XLOC_000237|XLOC_025391|XLOC_033173|XLOC_011219|XLOC_003789|XLOC_011744|XLOC_015664|XLOC_018372|XLOC_020571|XLOC_015541|XLOC_005864	http://amigo.geneontology.org/cgi-bin/amigo/term_details?term=GO:0006793
sensory perception of sound	Gene Ontology	GO:0007605	biological_process	6	140	1.1514e-05	0.000134718	XLOC_014049|XLOC_022019|XLOC_003419|XLOC_018816|XLOC_011354|XLOC_031792	http://amigo.geneontology.org/cgi-bin/amigo/term_details?term=GO:0007605
protein-DNA complex assembly	Gene Ontology	GO:0065004	biological_process	7	217	1.26529e-05	0.000147069	XLOC_002690|XLOC_010112|XLOC_032544|XLOC_003299|XLOC_015383|XLOC_001808|XLOC_015916	http://amigo.geneontology.org/cgi-bin/amigo/term_details?term=GO:0065004
folic acid-containing compound biosynthetic process	Gene Ontology	GO:0009396	biological_process	3	11	1.37206e-05	0.000158437	XLOC_005046|XLOC_011219|XLOC_033173	http://amigo.geneontology.org/cgi-bin/amigo/term_details?term=GO:0009396
negative regulation of biosynthetic process	Gene Ontology	GO:0009890	biological_process	17	1476	1.39292e-05	0.000160322	XLOC_002690|XLOC_025660|XLOC_025391|XLOC_006113|XLOC_015484|XLOC_016291|XLOC_007003|XLOC_020090|XLOC_025217|XLOC_031492|XLOC_008491|XLOC_001660|XLOC_015383|XLOC_013333|XLOC_015916|XLOC_018919|XLOC_005864	http://amigo.geneontology.org/cgi-bin/amigo/term_details?term=GO:0009890
maintenance of cell number	Gene Ontology	GO:0098727	biological_process	6	147	1.50278e-05	0.000171017	XLOC_001041|XLOC_025660|XLOC_016291|XLOC_019357|XLOC_015484|XLOC_005864	http://amigo.geneontology.org/cgi-bin/amigo/term_details?term=GO:0098727
organonitrogen compound biosynthetic process	Gene Ontology	GO:1901566	biological_process	16	1335	1.57718e-05	0.000178365	XLOC_024703|XLOC_025660|XLOC_002840|XLOC_033173|XLOC_031792|XLOC_022019|XLOC_020358|XLOC_011219|XLOC_003789|XLOC_005046|XLOC_019357|XLOC_011354|XLOC_009581|XLOC_012158|XLOC_030618|XLOC_011843	http://amigo.geneontology.org/cgi-bin/amigo/term_details?term=GO:1901566
negative regulation of mitotic nuclear division	Gene Ontology	GO:0045839	biological_process	4	40	1.57745e-05	0.000178365	XLOC_002690|XLOC_020853|XLOC_001660|XLOC_011744	http://amigo.geneontology.org/cgi-bin/amigo/term_details?term=GO:0045839
somatic hypermutation of immunoglobulin genes	Gene Ontology	GO:0016446	biological_process	3	12	1.71079e-05	0.000191907	XLOC_018372|XLOC_020571|XLOC_020572	http://amigo.geneontology.org/cgi-bin/amigo/term_details?term=GO:0016446
serine family amino acid metabolic process	Gene Ontology	GO:0009069	biological_process	4	41	1.72678e-05	0.000193088	XLOC_023783|XLOC_005046|XLOC_011219|XLOC_033173	http://amigo.geneontology.org/cgi-bin/amigo/term_details?term=GO:0009069
regulation of cell cycle phase transition	Gene Ontology	GO:1901987	biological_process	8	318	1.73448e-05	0.000193337	XLOC_002690|XLOC_020853|XLOC_003492|XLOC_011744|XLOC_001660|XLOC_013523|XLOC_001808|XLOC_005864	http://amigo.geneontology.org/cgi-bin/amigo/term_details?term=GO:1901987
negative regulation of nucleobase-containing compound metabolic process	Gene Ontology	GO:0045934	biological_process	16	1348	1.77233e-05	0.000196935	XLOC_002690|XLOC_018919|XLOC_025391|XLOC_006113|XLOC_007003|XLOC_016291|XLOC_025217|XLOC_031492|XLOC_001660|XLOC_015383|XLOC_020571|XLOC_020572|XLOC_013333|XLOC_015916|XLOC_015484|XLOC_005864	http://amigo.geneontology.org/cgi-bin/amigo/term_details?term=GO:0045934
cell projection morphogenesis	Gene Ontology	GO:0048858	biological_process	12	778	1.80801e-05	0.000199718	XLOC_001041|XLOC_024616|XLOC_018447|XLOC_025013|XLOC_023269|XLOC_023877|XLOC_012799|XLOC_020464|XLOC_007522|XLOC_003223|XLOC_018352|XLOC_005656	http://amigo.geneontology.org/cgi-bin/amigo/term_details?term=GO:0048858
sensory perception of mechanical stimulus	Gene Ontology	GO:0050954	biological_process	6	155	2.00543e-05	0.000220753	XLOC_014049|XLOC_022019|XLOC_003419|XLOC_018816|XLOC_011354|XLOC_031792	http://amigo.geneontology.org/cgi-bin/amigo/term_details?term=GO:0050954
neuron projection morphogenesis	Gene Ontology	GO:0048812	biological_process	10	541	2.09113e-05	0.000229473	XLOC_001041|XLOC_024616|XLOC_025013|XLOC_023269|XLOC_023877|XLOC_012799|XLOC_020464|XLOC_007522|XLOC_003223|XLOC_005656	http://amigo.geneontology.org/cgi-bin/amigo/term_details?term=GO:0048812
somatic diversification of immune receptors via somatic mutation	Gene Ontology	GO:0002566	biological_process	3	13	2.10033e-05	0.000229768	XLOC_018372|XLOC_020571|XLOC_020572	http://amigo.geneontology.org/cgi-bin/amigo/term_details?term=GO:0002566
double-strand break repair via homologous recombination	Gene Ontology	GO:0000724	biological_process	5	92	2.1422e-05	0.000233626	XLOC_022600|XLOC_017721|XLOC_024673|XLOC_001808|XLOC_030090	http://amigo.geneontology.org/cgi-bin/amigo/term_details?term=GO:0000724
cerebellum development	Gene Ontology	GO:0021549	biological_process	5	93	2.25123e-05	0.000242522	XLOC_006747|XLOC_005046|XLOC_018352|XLOC_001459|XLOC_005864	http://amigo.geneontology.org/cgi-bin/amigo/term_details?term=GO:0021549
recombinational repair	Gene Ontology	GO:0000725	biological_process	5	93	2.25123e-05	0.000242522	XLOC_022600|XLOC_017721|XLOC_024673|XLOC_001808|XLOC_030090	http://amigo.geneontology.org/cgi-bin/amigo/term_details?term=GO:0000725
cellular macromolecular complex assembly	Gene Ontology	GO:0034622	biological_process	13	933	2.28244e-05	0.000245137	XLOC_002690|XLOC_010112|XLOC_015916|XLOC_032544|XLOC_003299|XLOC_002840|XLOC_019357|XLOC_015383|XLOC_001808|XLOC_015974|XLOC_018180|XLOC_031792|XLOC_021835	http://amigo.geneontology.org/cgi-bin/amigo/term_details?term=GO:0034622
cell part morphogenesis	Gene Ontology	GO:0032990	biological_process	12	798	2.30877e-05	0.000247213	XLOC_001041|XLOC_024616|XLOC_018447|XLOC_025013|XLOC_023269|XLOC_023877|XLOC_012799|XLOC_020464|XLOC_007522|XLOC_003223|XLOC_018352|XLOC_005656	http://amigo.geneontology.org/cgi-bin/amigo/term_details?term=GO:0032990
embryo development	Gene Ontology	GO:0009790	biological_process	13	937	2.38433e-05	0.000254533	XLOC_010656|XLOC_001041|XLOC_026604|XLOC_010112|XLOC_016291|XLOC_014049|XLOC_020090|XLOC_003419|XLOC_020571|XLOC_018816|XLOC_013333|XLOC_009581|XLOC_031792	http://amigo.geneontology.org/cgi-bin/amigo/term_details?term=GO:0009790
positive regulation of metabolic process	Gene Ontology	GO:0009893	biological_process	25	2962	2.48286e-05	0.000264253	XLOC_003986|XLOC_001660|XLOC_010251|XLOC_005656|XLOC_016291|XLOC_012799|XLOC_017204|XLOC_001041|XLOC_023877|XLOC_017107|XLOC_019357|XLOC_013245|XLOC_025391|XLOC_033173|XLOC_026250|XLOC_011219|XLOC_011744|XLOC_017986|XLOC_018372|XLOC_020572|XLOC_015974|XLOC_007522|XLOC_015541|XLOC_018352|XLOC_005864	http://amigo.geneontology.org/cgi-bin/amigo/term_details?term=GO:0009893
regulation of organelle organization	Gene Ontology	GO:0033043	biological_process	14	1086	2.54037e-05	0.000267613	XLOC_001041|XLOC_002690|XLOC_020853|XLOC_025391|XLOC_006113|XLOC_026250|XLOC_002840|XLOC_011744|XLOC_001660|XLOC_013523|XLOC_020571|XLOC_030923|XLOC_023269|XLOC_000269	http://amigo.geneontology.org/cgi-bin/amigo/term_details?term=GO:0033043
organophosphate biosynthetic process	Gene Ontology	GO:0090407	biological_process	10	554	2.54852e-05	0.000267613	XLOC_000237|XLOC_015541|XLOC_033173|XLOC_028449|XLOC_020358|XLOC_011219|XLOC_003789|XLOC_005046|XLOC_012158|XLOC_030618	http://amigo.geneontology.org/cgi-bin/amigo/term_details?term=GO:0090407
regulation of response to stimulus	Gene Ontology	GO:0048583	biological_process	28	3560	2.6568e-05	0.000277336	XLOC_016168|XLOC_011219|XLOC_017721|XLOC_001660|XLOC_010251|XLOC_027417|XLOC_032544|XLOC_002840|XLOC_001808|XLOC_018816|XLOC_017204|XLOC_018180|XLOC_005681|XLOC_001041|XLOC_023877|XLOC_018619|XLOC_031287|XLOC_001321|XLOC_025391|XLOC_033173|XLOC_033484|XLOC_003986|XLOC_020090|XLOC_018372|XLOC_020572|XLOC_015541|XLOC_018352|XLOC_005864	http://amigo.geneontology.org/cgi-bin/amigo/term_details?term=GO:0048583
phosphate-containing compound metabolic process	Gene Ontology	GO:0006796	biological_process	25	3008	3.19841e-05	0.000329492	XLOC_001660|XLOC_005046|XLOC_005656|XLOC_020853|XLOC_002840|XLOC_017204|XLOC_001041|XLOC_020090|XLOC_028449|XLOC_023877|XLOC_020358|XLOC_013523|XLOC_012158|XLOC_030618|XLOC_000237|XLOC_025391|XLOC_033173|XLOC_011219|XLOC_003789|XLOC_011744|XLOC_015664|XLOC_018372|XLOC_020571|XLOC_015541|XLOC_005864	http://amigo.geneontology.org/cgi-bin/amigo/term_details?term=GO:0006796
regulation of gene expression, epigenetic	Gene Ontology	GO:0040029	biological_process	7	252	3.2088e-05	0.000329602	XLOC_032544|XLOC_020090|XLOC_008491|XLOC_017986|XLOC_015383|XLOC_015916|XLOC_005864	http://amigo.geneontology.org/cgi-bin/amigo/term_details?term=GO:0040029
metencephalon development	Gene Ontology	GO:0022037	biological_process	5	102	3.43875e-05	0.000350673	XLOC_006747|XLOC_005046|XLOC_018352|XLOC_001459|XLOC_005864	http://amigo.geneontology.org/cgi-bin/amigo/term_details?term=GO:0022037
signal transduction by p53 class mediator	Gene Ontology	GO:0072331	biological_process	7	255	3.4522e-05	0.000351032	XLOC_025391|XLOC_032544|XLOC_003986|XLOC_003492|XLOC_001808|XLOC_017204|XLOC_020571	http://amigo.geneontology.org/cgi-bin/amigo/term_details?term=GO:0072331
negative regulation of chromosome organization	Gene Ontology	GO:2001251	biological_process	5	103	3.59587e-05	0.000359548	XLOC_002690|XLOC_020853|XLOC_006113|XLOC_001660|XLOC_011744	http://amigo.geneontology.org/cgi-bin/amigo/term_details?term=GO:2001251
pteridine-containing compound biosynthetic process	Gene Ontology	GO:0042559	biological_process	3	16	3.60719e-05	0.000359548	XLOC_005046|XLOC_011219|XLOC_033173	http://amigo.geneontology.org/cgi-bin/amigo/term_details?term=GO:0042559
nucleobase biosynthetic process	Gene Ontology	GO:0046112	biological_process	3	16	3.60719e-05	0.000359548	XLOC_005046|XLOC_030618|XLOC_003789	http://amigo.geneontology.org/cgi-bin/amigo/term_details?term=GO:0046112
protein complex subunit organization	Gene Ontology	GO:0071822	biological_process	17	1596	3.69627e-05	0.000367392	XLOC_010656|XLOC_002690|XLOC_026250|XLOC_003299|XLOC_015916|XLOC_032544|XLOC_018794|XLOC_002840|XLOC_017986|XLOC_001808|XLOC_018816|XLOC_015974|XLOC_010112|XLOC_018180|XLOC_007003|XLOC_000422|XLOC_021835	http://amigo.geneontology.org/cgi-bin/amigo/term_details?term=GO:0071822
nucleobase-containing compound catabolic process	Gene Ontology	GO:0034655	biological_process	8	359	4.02172e-05	0.000395842	XLOC_024703|XLOC_022600|XLOC_011843|XLOC_008491|XLOC_019357|XLOC_018372|XLOC_012158|XLOC_031792	http://amigo.geneontology.org/cgi-bin/amigo/term_details?term=GO:0034655
centromere complex assembly	Gene Ontology	GO:0034508	biological_process	4	52	4.1349e-05	0.000404727	XLOC_002690|XLOC_032544|XLOC_015383|XLOC_010112	http://amigo.geneontology.org/cgi-bin/amigo/term_details?term=GO:0034508
cerebral cortex development	Gene Ontology	GO:0021987	biological_process	5	107	4.28076e-05	0.000416696	XLOC_008785|XLOC_008784|XLOC_007522|XLOC_005046|XLOC_023877	http://amigo.geneontology.org/cgi-bin/amigo/term_details?term=GO:0021987
chromatin assembly or disassembly	Gene Ontology	GO:0006333	biological_process	6	181	4.64166e-05	0.00044935	XLOC_010112|XLOC_032544|XLOC_003299|XLOC_017986|XLOC_015383|XLOC_015916	http://amigo.geneontology.org/cgi-bin/amigo/term_details?term=GO:0006333
regulation of chromosome organization	Gene Ontology	GO:0033044	biological_process	7	269	4.79772e-05	0.000461928	XLOC_002690|XLOC_020853|XLOC_025391|XLOC_006113|XLOC_011744|XLOC_001660|XLOC_013523	http://amigo.geneontology.org/cgi-bin/amigo/term_details?term=GO:0033044
regeneration	Gene Ontology	GO:0031099	biological_process	6	183	4.92445e-05	0.000471105	XLOC_016197|XLOC_033173|XLOC_015541|XLOC_011219|XLOC_030618|XLOC_005864	http://amigo.geneontology.org/cgi-bin/amigo/term_details?term=GO:0031099
postreplication repair	Gene Ontology	GO:0006301	biological_process	4	55	5.08335e-05	0.000484805	XLOC_001660|XLOC_003986|XLOC_001808|XLOC_020571	http://amigo.geneontology.org/cgi-bin/amigo/term_details?term=GO:0006301
chromatin organization	Gene Ontology	GO:0006325	biological_process	11	734	5.27285e-05	0.000501524	XLOC_006113|XLOC_025391|XLOC_010112|XLOC_032544|XLOC_003299|XLOC_025217|XLOC_017986|XLOC_015383|XLOC_015916|XLOC_014049|XLOC_005864	http://amigo.geneontology.org/cgi-bin/amigo/term_details?term=GO:0006325
negative regulation of DNA metabolic process	Gene Ontology	GO:0051053	biological_process	5	113	5.49252e-05	0.00051962	XLOC_007003|XLOC_015484|XLOC_020571|XLOC_020572|XLOC_006113	http://amigo.geneontology.org/cgi-bin/amigo/term_details?term=GO:0051053
regulation of cell differentiation	Gene Ontology	GO:0045595	biological_process	16	1484	5.52526e-05	0.000521322	XLOC_012470|XLOC_015541|XLOC_025013|XLOC_003223|XLOC_014049|XLOC_023877|XLOC_030810|XLOC_031492|XLOC_006747|XLOC_001660|XLOC_015916|XLOC_007522|XLOC_012158|XLOC_023269|XLOC_005656|XLOC_005864	http://amigo.geneontology.org/cgi-bin/amigo/term_details?term=GO:0045595
tetrahydrofolate metabolic process	Gene Ontology	GO:0046653	biological_process	3	19	5.68999e-05	0.000532599	XLOC_005046|XLOC_011219|XLOC_033173	http://amigo.geneontology.org/cgi-bin/amigo/term_details?term=GO:0046653
purine nucleobase metabolic process	Gene Ontology	GO:0006144	biological_process	3	19	5.68999e-05	0.000532599	XLOC_005046|XLOC_030618|XLOC_003789	http://amigo.geneontology.org/cgi-bin/amigo/term_details?term=GO:0006144
error-prone translesion synthesis	Gene Ontology	GO:0042276	biological_process	3	19	5.68999e-05	0.000532599	XLOC_001660|XLOC_003986|XLOC_001808	http://amigo.geneontology.org/cgi-bin/amigo/term_details?term=GO:0042276
cellular amino acid metabolic process	Gene Ontology	GO:0006520	biological_process	7	283	6.54598e-05	0.000609492	XLOC_033173|XLOC_023783|XLOC_022019|XLOC_011219|XLOC_003789|XLOC_005046|XLOC_011354	http://amigo.geneontology.org/cgi-bin/amigo/term_details?term=GO:0006520
heterocycle catabolic process	Gene Ontology	GO:0046700	biological_process	8	386	6.60804e-05	0.000613653	XLOC_024703|XLOC_022600|XLOC_011843|XLOC_008491|XLOC_019357|XLOC_018372|XLOC_012158|XLOC_031792	http://amigo.geneontology.org/cgi-bin/amigo/term_details?term=GO:0046700
positive regulation of cellular metabolic process	Gene Ontology	GO:0031325	biological_process	23	2759	6.64491e-05	0.00061546	XLOC_001660|XLOC_010251|XLOC_005656|XLOC_016291|XLOC_012799|XLOC_017204|XLOC_001041|XLOC_023877|XLOC_017107|XLOC_019357|XLOC_013245|XLOC_025391|XLOC_026250|XLOC_003986|XLOC_011744|XLOC_017986|XLOC_018372|XLOC_020572|XLOC_015974|XLOC_007522|XLOC_015541|XLOC_018352|XLOC_005864	http://amigo.geneontology.org/cgi-bin/amigo/term_details?term=GO:0031325
response to acid chemical	Gene Ontology	GO:0001101	biological_process	7	284	6.68849e-05	0.000616265	XLOC_010656|XLOC_033173|XLOC_023877|XLOC_011219|XLOC_006747|XLOC_017986|XLOC_001459	http://amigo.geneontology.org/cgi-bin/amigo/term_details?term=GO:0001101
cellular catabolic process	Gene Ontology	GO:0044248	biological_process	16	1513	6.91483e-05	0.000635463	XLOC_024703|XLOC_016122|XLOC_012158|XLOC_008491|XLOC_015541|XLOC_025391|XLOC_023783|XLOC_022019|XLOC_011744|XLOC_022600|XLOC_019357|XLOC_018372|XLOC_011354|XLOC_010251|XLOC_031792|XLOC_011843	http://amigo.geneontology.org/cgi-bin/amigo/term_details?term=GO:0044248
positive regulation of macromolecule metabolic process	Gene Ontology	GO:0010604	biological_process	23	2767	6.94022e-05	0.000636142	XLOC_001660|XLOC_010251|XLOC_005656|XLOC_016291|XLOC_012799|XLOC_017204|XLOC_001041|XLOC_023877|XLOC_017107|XLOC_019357|XLOC_013245|XLOC_025391|XLOC_026250|XLOC_003986|XLOC_011744|XLOC_017986|XLOC_018372|XLOC_020572|XLOC_015974|XLOC_007522|XLOC_015541|XLOC_018352|XLOC_005864	http://amigo.geneontology.org/cgi-bin/amigo/term_details?term=GO:0010604
protein localization to chromosome	Gene Ontology	GO:0034502	biological_process	4	60	7.00364e-05	0.000638642	XLOC_005864|XLOC_015916|XLOC_025391|XLOC_011744	http://amigo.geneontology.org/cgi-bin/amigo/term_details?term=GO:0034502
establishment of chromosome localization	Gene Ontology	GO:0051303	biological_process	4	60	7.00364e-05	0.000638642	XLOC_002690|XLOC_013523|XLOC_000422|XLOC_000344	http://amigo.geneontology.org/cgi-bin/amigo/term_details?term=GO:0051303
cellular nitrogen compound catabolic process	Gene Ontology	GO:0044270	biological_process	8	392	7.33936e-05	0.000665819	XLOC_024703|XLOC_022600|XLOC_011843|XLOC_008491|XLOC_019357|XLOC_018372|XLOC_012158|XLOC_031792	http://amigo.geneontology.org/cgi-bin/amigo/term_details?term=GO:0044270
peptidyl-lysine modification	Gene Ontology	GO:0018205	biological_process	8	392	7.33936e-05	0.000665819	XLOC_006113|XLOC_025391|XLOC_016168|XLOC_025217|XLOC_000344|XLOC_018180|XLOC_015484|XLOC_005864	http://amigo.geneontology.org/cgi-bin/amigo/term_details?term=GO:0018205
chromosome localization	Gene Ontology	GO:0050000	biological_process	4	61	7.44325e-05	0.000672653	XLOC_002690|XLOC_013523|XLOC_000422|XLOC_000344	http://amigo.geneontology.org/cgi-bin/amigo/term_details?term=GO:0050000
ear development	Gene Ontology	GO:0043583	biological_process	6	198	7.51392e-05	0.000677307	XLOC_001041|XLOC_014049|XLOC_020090|XLOC_003419|XLOC_018816|XLOC_031792	http://amigo.geneontology.org/cgi-bin/amigo/term_details?term=GO:0043583
intracellular signal transduction	Gene Ontology	GO:0035556	biological_process	22	2598	7.80032e-05	0.000701335	XLOC_003492|XLOC_001660|XLOC_027417|XLOC_032544|XLOC_002840|XLOC_014789|XLOC_001808|XLOC_017204|XLOC_001041|XLOC_018619|XLOC_023877|XLOC_031287|XLOC_001321|XLOC_025391|XLOC_025013|XLOC_032220|XLOC_003986|XLOC_020090|XLOC_020571|XLOC_020572|XLOC_015541|XLOC_005864	http://amigo.geneontology.org/cgi-bin/amigo/term_details?term=GO:0035556
aromatic compound catabolic process	Gene Ontology	GO:0019439	biological_process	8	398	8.13672e-05	0.000727876	XLOC_024703|XLOC_022600|XLOC_011843|XLOC_008491|XLOC_019357|XLOC_018372|XLOC_012158|XLOC_031792	http://amigo.geneontology.org/cgi-bin/amigo/term_details?term=GO:0019439
response to chemical	Gene Ontology	GO:0042221	biological_process	29	4014	8.5712e-05	0.000764806	XLOC_001041|XLOC_005046|XLOC_010251|XLOC_003223|XLOC_014049|XLOC_006747|XLOC_012799|XLOC_020464|XLOC_023269|XLOC_010656|XLOC_002690|XLOC_020090|XLOC_016197|XLOC_018816|XLOC_023877|XLOC_020358|XLOC_008491|XLOC_001459|XLOC_013245|XLOC_012158|XLOC_024616|XLOC_003299|XLOC_033173|XLOC_011219|XLOC_017986|XLOC_019357|XLOC_007522|XLOC_023673|XLOC_005864	http://amigo.geneontology.org/cgi-bin/amigo/term_details?term=GO:0042221
catabolic process	Gene Ontology	GO:0009056	biological_process	18	1889	8.87989e-05	0.000788369	XLOC_024703|XLOC_016122|XLOC_012158|XLOC_008491|XLOC_015541|XLOC_025391|XLOC_023783|XLOC_022019|XLOC_011744|XLOC_022600|XLOC_001660|XLOC_019357|XLOC_018816|XLOC_018372|XLOC_011354|XLOC_010251|XLOC_031792|XLOC_011843	http://amigo.geneontology.org/cgi-bin/amigo/term_details?term=GO:0009056
regulation of neuron projection development	Gene Ontology	GO:0010975	biological_process	8	404	9.0047e-05	0.000797446	XLOC_025013|XLOC_015541|XLOC_023877|XLOC_006747|XLOC_007522|XLOC_023269|XLOC_005656|XLOC_005864	http://amigo.geneontology.org/cgi-bin/amigo/term_details?term=GO:0010975
response to light stimulus	Gene Ontology	GO:0009416	biological_process	7	300	9.33612e-05	0.000823663	XLOC_025391|XLOC_023877|XLOC_022600|XLOC_006747|XLOC_020571|XLOC_020572|XLOC_005656	http://amigo.geneontology.org/cgi-bin/amigo/term_details?term=GO:0009416
response to UV	Gene Ontology	GO:0009411	biological_process	5	127	9.34736e-05	0.000823663	XLOC_006747|XLOC_022600|XLOC_025391|XLOC_020572|XLOC_020571	http://amigo.geneontology.org/cgi-bin/amigo/term_details?term=GO:0009411
DNA strand elongation involved in DNA replication	Gene Ontology	GO:0006271	biological_process	3	23	9.51105e-05	0.000833928	XLOC_022600|XLOC_003986|XLOC_030090	http://amigo.geneontology.org/cgi-bin/amigo/term_details?term=GO:0006271
cell death	Gene Ontology	GO:0008219	biological_process	18	1914	0.000104576	0.000912391	XLOC_023877|XLOC_020853|XLOC_018816|XLOC_025391|XLOC_026250|XLOC_019526|XLOC_011744|XLOC_006747|XLOC_020090|XLOC_018372|XLOC_020571|XLOC_020572|XLOC_017204|XLOC_001321|XLOC_010251|XLOC_023673|XLOC_005656|XLOC_031315	http://amigo.geneontology.org/cgi-bin/amigo/term_details?term=GO:0008219
nucleotide biosynthetic process	Gene Ontology	GO:0009165	biological_process	7	306	0.00010526	0.000916096	XLOC_033173|XLOC_011219|XLOC_020358|XLOC_003789|XLOC_005046|XLOC_012158|XLOC_030618	http://amigo.geneontology.org/cgi-bin/amigo/term_details?term=GO:0009165
regulation of neurogenesis	Gene Ontology	GO:0050767	biological_process	10	663	0.000110559	0.000949353	XLOC_025013|XLOC_015541|XLOC_014049|XLOC_023877|XLOC_031492|XLOC_006747|XLOC_007522|XLOC_023269|XLOC_005656|XLOC_005864	http://amigo.geneontology.org/cgi-bin/amigo/term_details?term=GO:0050767
nucleoside phosphate biosynthetic process	Gene Ontology	GO:1901293	biological_process	7	309	0.000111656	0.000950687	XLOC_033173|XLOC_011219|XLOC_020358|XLOC_003789|XLOC_005046|XLOC_012158|XLOC_030618	http://amigo.geneontology.org/cgi-bin/amigo/term_details?term=GO:1901293
organic cyclic compound catabolic process	Gene Ontology	GO:1901361	biological_process	8	418	0.00011332	0.000962542	XLOC_024703|XLOC_022600|XLOC_011843|XLOC_008491|XLOC_019357|XLOC_018372|XLOC_012158|XLOC_031792	http://amigo.geneontology.org/cgi-bin/amigo/term_details?term=GO:1901361
coenzyme biosynthetic process	Gene Ontology	GO:0009108	biological_process	5	133	0.000115237	0.000976477	XLOC_012158|XLOC_005046|XLOC_011219|XLOC_009864|XLOC_033173	http://amigo.geneontology.org/cgi-bin/amigo/term_details?term=GO:0009108
telomere maintenance	Gene Ontology	GO:0000723	biological_process	5	135	0.000123292	0.00104223	XLOC_022600|XLOC_003986|XLOC_001808|XLOC_025391|XLOC_006113	http://amigo.geneontology.org/cgi-bin/amigo/term_details?term=GO:0000723
regulation of cell development	Gene Ontology	GO:0060284	biological_process	11	818	0.000135159	0.00113575	XLOC_025013|XLOC_015541|XLOC_014049|XLOC_023877|XLOC_031492|XLOC_006747|XLOC_001660|XLOC_007522|XLOC_023269|XLOC_005656|XLOC_005864	http://amigo.geneontology.org/cgi-bin/amigo/term_details?term=GO:0060284
regulation of neuron differentiation	Gene Ontology	GO:0045664	biological_process	9	551	0.000137198	0.00115015	XLOC_025013|XLOC_015541|XLOC_023877|XLOC_031492|XLOC_006747|XLOC_007522|XLOC_023269|XLOC_005656|XLOC_005864	http://amigo.geneontology.org/cgi-bin/amigo/term_details?term=GO:0045664
chordate embryonic development	Gene Ontology	GO:0043009	biological_process	9	554	0.000142779	0.0011927	XLOC_010656|XLOC_001041|XLOC_026604|XLOC_010112|XLOC_016291|XLOC_014049|XLOC_020571|XLOC_018816|XLOC_013333	http://amigo.geneontology.org/cgi-bin/amigo/term_details?term=GO:0043009
apoptotic process	Gene Ontology	GO:0006915	biological_process	17	1786	0.000143269	0.00119397	XLOC_023877|XLOC_020853|XLOC_018816|XLOC_025391|XLOC_026250|XLOC_019526|XLOC_011744|XLOC_006747|XLOC_020090|XLOC_018372|XLOC_020571|XLOC_020572|XLOC_017204|XLOC_001321|XLOC_010251|XLOC_023673|XLOC_031315	http://amigo.geneontology.org/cgi-bin/amigo/term_details?term=GO:0006915
DNA synthesis involved in DNA repair	Gene Ontology	GO:0000731	biological_process	4	73	0.000144147	0.00119705	XLOC_001660|XLOC_003986|XLOC_001808|XLOC_017721	http://amigo.geneontology.org/cgi-bin/amigo/term_details?term=GO:0000731
organic substance catabolic process	Gene Ontology	GO:1901575	biological_process	17	1789	0.000146126	0.00121064	XLOC_024703|XLOC_016122|XLOC_012158|XLOC_008491|XLOC_015541|XLOC_025391|XLOC_023783|XLOC_022019|XLOC_011744|XLOC_022600|XLOC_001660|XLOC_019357|XLOC_018372|XLOC_011354|XLOC_010251|XLOC_031792|XLOC_011843	http://amigo.geneontology.org/cgi-bin/amigo/term_details?term=GO:1901575
folic acid-containing compound metabolic process	Gene Ontology	GO:0006760	biological_process	3	27	0.000147044	0.00121114	XLOC_005046|XLOC_011219|XLOC_033173	http://amigo.geneontology.org/cgi-bin/amigo/term_details?term=GO:0006760
response to radiation	Gene Ontology	GO:0009314	biological_process	8	435	0.000148061	0.00121668	XLOC_025391|XLOC_023877|XLOC_022600|XLOC_017721|XLOC_006747|XLOC_020571|XLOC_020572|XLOC_005656	http://amigo.geneontology.org/cgi-bin/amigo/term_details?term=GO:0009314
hindbrain development	Gene Ontology	GO:0030902	biological_process	5	142	0.000154928	0.00127016	XLOC_006747|XLOC_005046|XLOC_018352|XLOC_001459|XLOC_005864	http://amigo.geneontology.org/cgi-bin/amigo/term_details?term=GO:0030902
embryo development ending in birth or egg hatching	Gene Ontology	GO:0009792	biological_process	9	561	0.000156544	0.00127748	XLOC_010656|XLOC_001041|XLOC_026604|XLOC_010112|XLOC_016291|XLOC_014049|XLOC_020571|XLOC_018816|XLOC_013333	http://amigo.geneontology.org/cgi-bin/amigo/term_details?term=GO:0009792
embryonic morphogenesis	Gene Ontology	GO:0048598	biological_process	9	561	0.000156544	0.00127748	XLOC_001041|XLOC_026604|XLOC_016291|XLOC_014049|XLOC_020090|XLOC_003419|XLOC_018816|XLOC_009581|XLOC_031792	http://amigo.geneontology.org/cgi-bin/amigo/term_details?term=GO:0048598
multi-organism process	Gene Ontology	GO:0051704	biological_process	20	2352	0.000162059	0.0013164	XLOC_024703|XLOC_031287|XLOC_024616|XLOC_020853|XLOC_001321|XLOC_010112|XLOC_031792|XLOC_020090|XLOC_002840|XLOC_011843|XLOC_010145|XLOC_019357|XLOC_020571|XLOC_020572|XLOC_018180|XLOC_018372|XLOC_018919|XLOC_023673|XLOC_005681|XLOC_000269	http://amigo.geneontology.org/cgi-bin/amigo/term_details?term=GO:0051704
transcription from RNA polymerase II promoter	Gene Ontology	GO:0006366	biological_process	18	1985	0.000163685	0.00132657	XLOC_025391|XLOC_001660|XLOC_016291|XLOC_026250|XLOC_025217|XLOC_031492|XLOC_017107|XLOC_017986|XLOC_019357|XLOC_012799|XLOC_010145|XLOC_013333|XLOC_015974|XLOC_013245|XLOC_007522|XLOC_015916|XLOC_018352|XLOC_005864	http://amigo.geneontology.org/cgi-bin/amigo/term_details?term=GO:0006366
programmed cell death	Gene Ontology	GO:0012501	biological_process	17	1808	0.000165407	0.00133745	XLOC_023877|XLOC_020853|XLOC_018816|XLOC_025391|XLOC_026250|XLOC_019526|XLOC_011744|XLOC_006747|XLOC_020090|XLOC_018372|XLOC_020571|XLOC_020572|XLOC_017204|XLOC_001321|XLOC_010251|XLOC_023673|XLOC_031315	http://amigo.geneontology.org/cgi-bin/amigo/term_details?term=GO:0012501
single-organism metabolic process	Gene Ontology	GO:0044710	biological_process	28	3962	0.000168905	0.00136106	XLOC_029519|XLOC_011219|XLOC_005046|XLOC_009581|XLOC_012158|XLOC_023783|XLOC_002840|XLOC_018816|XLOC_001041|XLOC_028449|XLOC_023877|XLOC_020358|XLOC_001459|XLOC_011354|XLOC_009864|XLOC_030618|XLOC_000237|XLOC_004956|XLOC_033173|XLOC_033484|XLOC_022019|XLOC_003789|XLOC_018372|XLOC_015383|XLOC_020571|XLOC_020572|XLOC_015541|XLOC_005864	http://amigo.geneontology.org/cgi-bin/amigo/term_details?term=GO:0044710
stem cell population maintenance	Gene Ontology	GO:0019827	biological_process	5	145	0.000170241	0.00136652	XLOC_001041|XLOC_016291|XLOC_019357|XLOC_015484|XLOC_025660	http://amigo.geneontology.org/cgi-bin/amigo/term_details?term=GO:0019827
gliogenesis	Gene Ontology	GO:0042063	biological_process	6	231	0.000170355	0.00136652	XLOC_023877|XLOC_006747|XLOC_012799|XLOC_007522|XLOC_005656|XLOC_005864	http://amigo.geneontology.org/cgi-bin/amigo/term_details?term=GO:0042063
positive regulation of neuron projection development	Gene Ontology	GO:0010976	biological_process	6	232	0.000174277	0.00139481	XLOC_025013|XLOC_023877|XLOC_006747|XLOC_023269|XLOC_005656|XLOC_005864	http://amigo.geneontology.org/cgi-bin/amigo/term_details?term=GO:0010976
DNA strand elongation	Gene Ontology	GO:0022616	biological_process	3	29	0.000178747	0.00142735	XLOC_022600|XLOC_003986|XLOC_030090	http://amigo.geneontology.org/cgi-bin/amigo/term_details?term=GO:0022616
telomere organization	Gene Ontology	GO:0032200	biological_process	5	148	0.000186683	0.00148736	XLOC_022600|XLOC_003986|XLOC_001808|XLOC_025391|XLOC_006113	http://amigo.geneontology.org/cgi-bin/amigo/term_details?term=GO:0032200
chromatin remodeling	Gene Ontology	GO:0006338	biological_process	5	149	0.000192424	0.00152622	XLOC_017986|XLOC_032544|XLOC_015383|XLOC_006113|XLOC_010112	http://amigo.geneontology.org/cgi-bin/amigo/term_details?term=GO:0006338
posttranscriptional regulation of gene expression	Gene Ontology	GO:0010608	biological_process	8	453	0.000193976	0.00153509	XLOC_006113|XLOC_025660|XLOC_020090|XLOC_002840|XLOC_003492|XLOC_008491|XLOC_019357|XLOC_031792	http://amigo.geneontology.org/cgi-bin/amigo/term_details?term=GO:0010608
mismatch repair	Gene Ontology	GO:0006298	biological_process	3	30	0.000196132	0.0015435	XLOC_001808|XLOC_020572|XLOC_020571	http://amigo.geneontology.org/cgi-bin/amigo/term_details?term=GO:0006298
cellular modified amino acid metabolic process	Gene Ontology	GO:0006575	biological_process	5	150	0.000198299	0.00155536	XLOC_011354|XLOC_011219|XLOC_005046|XLOC_022019|XLOC_033173	http://amigo.geneontology.org/cgi-bin/amigo/term_details?term=GO:0006575
RNA catabolic process	Gene Ontology	GO:0006401	biological_process	6	238	0.000199335	0.00156002	XLOC_024703|XLOC_022600|XLOC_011843|XLOC_008491|XLOC_019357|XLOC_031792	http://amigo.geneontology.org/cgi-bin/amigo/term_details?term=GO:0006401
spindle assembly	Gene Ontology	GO:0051225	biological_process	4	80	0.000201773	0.00157135	XLOC_017204|XLOC_017107|XLOC_025391|XLOC_000269	http://amigo.geneontology.org/cgi-bin/amigo/term_details?term=GO:0051225
DNA geometric change	Gene Ontology	GO:0032392	biological_process	4	80	0.000201773	0.00157135	XLOC_016805|XLOC_030090|XLOC_030810|XLOC_003299	http://amigo.geneontology.org/cgi-bin/amigo/term_details?term=GO:0032392
organelle assembly	Gene Ontology	GO:0070925	biological_process	9	581	0.000202116	0.00157135	XLOC_001041|XLOC_002690|XLOC_025391|XLOC_031792|XLOC_017107|XLOC_017204|XLOC_023269|XLOC_018352|XLOC_000269	http://amigo.geneontology.org/cgi-bin/amigo/term_details?term=GO:0070925
cellular localization	Gene Ontology	GO:0051641	biological_process	20	2394	0.000204321	0.00158501	XLOC_025515|XLOC_024703|XLOC_015916|XLOC_025391|XLOC_002690|XLOC_031792|XLOC_023877|XLOC_011744|XLOC_006747|XLOC_013523|XLOC_019357|XLOC_015318|XLOC_000344|XLOC_030923|XLOC_018180|XLOC_021835|XLOC_023269|XLOC_011843|XLOC_000422|XLOC_005864	http://amigo.geneontology.org/cgi-bin/amigo/term_details?term=GO:0051641
peptidyl-amino acid modification	Gene Ontology	GO:0018193	biological_process	13	1170	0.000214361	0.00165743	XLOC_006113|XLOC_025391|XLOC_016168|XLOC_015541|XLOC_023877|XLOC_025217|XLOC_001660|XLOC_000344|XLOC_018180|XLOC_008210|XLOC_015484|XLOC_005656|XLOC_005864	http://amigo.geneontology.org/cgi-bin/amigo/term_details?term=GO:0018193
gene silencing	Gene Ontology	GO:0016458	biological_process	6	243	0.000222315	0.00170772	XLOC_020090|XLOC_008491|XLOC_019357|XLOC_015383|XLOC_018180|XLOC_015916	http://amigo.geneontology.org/cgi-bin/amigo/term_details?term=GO:0016458
localization	Gene Ontology	GO:0051179	biological_process	35	5581	0.000230965	0.00176648	XLOC_002690|XLOC_015318|XLOC_030923|XLOC_011843|XLOC_005656|XLOC_021835|XLOC_025515|XLOC_027417|XLOC_014049|XLOC_006747|XLOC_014789|XLOC_012799|XLOC_000422|XLOC_000344|XLOC_018180|XLOC_023269|XLOC_005681|XLOC_001041|XLOC_024703|XLOC_023877|XLOC_018447|XLOC_028068|XLOC_018619|XLOC_018756|XLOC_013523|XLOC_019357|XLOC_012158|XLOC_031792|XLOC_025660|XLOC_025391|XLOC_015916|XLOC_011744|XLOC_007522|XLO…	http://amigo.geneontology.org/cgi-bin/amigo/term_details?term=GO:0051179
chromatin assembly	Gene Ontology	GO:0031497	biological_process	5	156	0.000236473	0.00180082	XLOC_015916|XLOC_032544|XLOC_010112|XLOC_015383|XLOC_003299	http://amigo.geneontology.org/cgi-bin/amigo/term_details?term=GO:0031497
response to organic substance	Gene Ontology	GO:0010033	biological_process	22	2810	0.000237018	0.00180108	XLOC_005046|XLOC_010251|XLOC_006747|XLOC_012799|XLOC_018816|XLOC_023269|XLOC_010656|XLOC_020090|XLOC_016197|XLOC_023877|XLOC_020358|XLOC_008491|XLOC_001459|XLOC_013245|XLOC_003299|XLOC_033173|XLOC_011219|XLOC_017986|XLOC_019357|XLOC_007522|XLOC_023673|XLOC_005864	http://amigo.geneontology.org/cgi-bin/amigo/term_details?term=GO:0010033
response to methotrexate	Gene Ontology	GO:0031427	biological_process	2	5	0.00023954	0.00180665	XLOC_011219|XLOC_033173	http://amigo.geneontology.org/cgi-bin/amigo/term_details?term=GO:0031427
anatomical structure homeostasis	Gene Ontology	GO:0060249	biological_process	7	354	0.000251993	0.00189652	XLOC_006113|XLOC_025391|XLOC_003986|XLOC_018794|XLOC_022600|XLOC_001808|XLOC_018816	http://amigo.geneontology.org/cgi-bin/amigo/term_details?term=GO:0060249
neuron recognition	Gene Ontology	GO:0008038	biological_process	3	33	0.000254756	0.00190716	XLOC_024616|XLOC_012799|XLOC_005656	http://amigo.geneontology.org/cgi-bin/amigo/term_details?term=GO:0008038
telomere maintenance via recombination	Gene Ontology	GO:0000722	biological_process	3	33	0.000254756	0.00190716	XLOC_022600|XLOC_003986|XLOC_001808	http://amigo.geneontology.org/cgi-bin/amigo/term_details?term=GO:0000722
cellular protein metabolic process	Gene Ontology	GO:0044267	biological_process	31	4725	0.000266639	0.0019877	XLOC_016168|XLOC_001660|XLOC_010251|XLOC_005656|XLOC_021835|XLOC_024703|XLOC_006113|XLOC_020853|XLOC_032544|XLOC_002840|XLOC_017204|XLOC_000344|XLOC_018180|XLOC_011843|XLOC_001041|XLOC_023877|XLOC_018619|XLOC_025217|XLOC_013523|XLOC_019357|XLOC_031792|XLOC_000237|XLOC_025660|XLOC_025391|XLOC_015484|XLOC_011744|XLOC_015664|XLOC_020090|XLOC_008210|XLOC_015541|XLOC_005864	http://amigo.geneontology.org/cgi-bin/amigo/term_details?term=GO:0044267
regulation of signal transduction by p53 class mediator	Gene Ontology	GO:1901796	biological_process	5	161	0.00027235	0.002026	XLOC_017204|XLOC_032544|XLOC_003986|XLOC_001808|XLOC_025391	http://amigo.geneontology.org/cgi-bin/amigo/term_details?term=GO:1901796
DNA replication initiation	Gene Ontology	GO:0006270	biological_process	3	34	0.000276545	0.00204429	XLOC_016805|XLOC_030090|XLOC_003299	http://amigo.geneontology.org/cgi-bin/amigo/term_details?term=GO:0006270
pteridine-containing compound metabolic process	Gene Ontology	GO:0042558	biological_process	3	34	0.000276545	0.00204429	XLOC_005046|XLOC_011219|XLOC_033173	http://amigo.geneontology.org/cgi-bin/amigo/term_details?term=GO:0042558
meiotic nuclear division	Gene Ontology	GO:0007126	biological_process	5	162	0.000279995	0.00206548	XLOC_016197|XLOC_010145|XLOC_015484|XLOC_020571|XLOC_020572	http://amigo.geneontology.org/cgi-bin/amigo/term_details?term=GO:0007126
protein metabolic process	Gene Ontology	GO:0019538	biological_process	33	5191	0.000287197	0.00211419	XLOC_016168|XLOC_016122|XLOC_001660|XLOC_010251|XLOC_005656|XLOC_021835|XLOC_024703|XLOC_006113|XLOC_020853|XLOC_032544|XLOC_002840|XLOC_017204|XLOC_000344|XLOC_018180|XLOC_011843|XLOC_001041|XLOC_023877|XLOC_018619|XLOC_025217|XLOC_013523|XLOC_019357|XLOC_031792|XLOC_000237|XLOC_025660|XLOC_025391|XLOC_015484|XLOC_011744|XLOC_015664|XLOC_020090|XLOC_008210|XLOC_015541|XLOC_018352|XLOC_005864	http://amigo.geneontology.org/cgi-bin/amigo/term_details?term=GO:0019538
nucleosome organization	Gene Ontology	GO:0034728	biological_process	5	165	0.00030391	0.00223025	XLOC_017986|XLOC_032544|XLOC_010112|XLOC_015916|XLOC_003299	http://amigo.geneontology.org/cgi-bin/amigo/term_details?term=GO:0034728
glycine biosynthetic process	Gene Ontology	GO:0006545	biological_process	2	6	0.000318673	0.00230037	XLOC_011219|XLOC_033173	http://amigo.geneontology.org/cgi-bin/amigo/term_details?term=GO:0006545
positive regulation of helicase activity	Gene Ontology	GO:0051096	biological_process	2	6	0.000318673	0.00230037	XLOC_020571|XLOC_020572	http://amigo.geneontology.org/cgi-bin/amigo/term_details?term=GO:0051096
choline catabolic process	Gene Ontology	GO:0042426	biological_process	2	6	0.000318673	0.00230037	XLOC_011354|XLOC_022019	http://amigo.geneontology.org/cgi-bin/amigo/term_details?term=GO:0042426
meiotic cell cycle process	Gene Ontology	GO:1903046	biological_process	5	170	0.000347172	0.00248578	XLOC_016197|XLOC_010145|XLOC_015484|XLOC_020571|XLOC_020572	http://amigo.geneontology.org/cgi-bin/amigo/term_details?term=GO:1903046
nucleobase metabolic process	Gene Ontology	GO:0009112	biological_process	3	37	0.000349025	0.00248896	XLOC_005046|XLOC_030618|XLOC_003789	http://amigo.geneontology.org/cgi-bin/amigo/term_details?term=GO:0009112
organophosphate metabolic process	Gene Ontology	GO:0019637	biological_process	12	1073	0.000356342	0.00253092	XLOC_000237|XLOC_015541|XLOC_033173|XLOC_005046|XLOC_028449|XLOC_020358|XLOC_011219|XLOC_003789|XLOC_018372|XLOC_020571|XLOC_012158|XLOC_030618	http://amigo.geneontology.org/cgi-bin/amigo/term_details?term=GO:0019637
inner ear morphogenesis	Gene Ontology	GO:0042472	biological_process	4	94	0.000364093	0.00258079	XLOC_001041|XLOC_014049|XLOC_003419|XLOC_018816	http://amigo.geneontology.org/cgi-bin/amigo/term_details?term=GO:0042472
cofactor biosynthetic process	Gene Ontology	GO:0051188	biological_process	5	172	0.000365721	0.00258714	XLOC_012158|XLOC_005046|XLOC_011219|XLOC_009864|XLOC_033173	http://amigo.geneontology.org/cgi-bin/amigo/term_details?term=GO:0051188
somatic diversification of immunoglobulins involved in immune response	Gene Ontology	GO:0002208	biological_process	3	38	0.000375644	0.00264147	XLOC_018372|XLOC_020571|XLOC_020572	http://amigo.geneontology.org/cgi-bin/amigo/term_details?term=GO:0002208
somatic recombination of immunoglobulin genes involved in immune response	Gene Ontology	GO:0002204	biological_process	3	38	0.000375644	0.00264147	XLOC_018372|XLOC_020571|XLOC_020572	http://amigo.geneontology.org/cgi-bin/amigo/term_details?term=GO:0002204
isotype switching	Gene Ontology	GO:0045190	biological_process	3	38	0.000375644	0.00264147	XLOC_018372|XLOC_020571|XLOC_020572	http://amigo.geneontology.org/cgi-bin/amigo/term_details?term=GO:0045190
viral transcription	Gene Ontology	GO:0019083	biological_process	5	176	0.000405059	0.00283702	XLOC_024703|XLOC_018180|XLOC_019357|XLOC_031792|XLOC_011843	http://amigo.geneontology.org/cgi-bin/amigo/term_details?term=GO:0019083
positive regulation of nucleobase-containing compound metabolic process	Gene Ontology	GO:0045935	biological_process	15	1595	0.000408499	0.00283795	XLOC_025391|XLOC_001660|XLOC_016291|XLOC_026250|XLOC_003986|XLOC_017107|XLOC_017986|XLOC_019357|XLOC_012799|XLOC_020572|XLOC_015974|XLOC_013245|XLOC_007522|XLOC_018372|XLOC_018352	http://amigo.geneontology.org/cgi-bin/amigo/term_details?term=GO:0045935
amino-acid betaine biosynthetic process	Gene Ontology	GO:0006578	biological_process	2	7	0.000408806	0.00283795	XLOC_011354|XLOC_022019	http://amigo.geneontology.org/cgi-bin/amigo/term_details?term=GO:0006578
tetrahydrobiopterin biosynthetic process	Gene Ontology	GO:0006729	biological_process	2	7	0.000408806	0.00283795	XLOC_011219|XLOC_033173	http://amigo.geneontology.org/cgi-bin/amigo/term_details?term=GO:0006729
brainstem development	Gene Ontology	GO:0003360	biological_process	2	7	0.000408806	0.00283795	XLOC_005046|XLOC_023673	http://amigo.geneontology.org/cgi-bin/amigo/term_details?term=GO:0003360
regulation of transcription from RNA polymerase II promoter	Gene Ontology	GO:0006357	biological_process	16	1782	0.000430599	0.00298338	XLOC_025391|XLOC_001660|XLOC_016291|XLOC_026250|XLOC_025217|XLOC_031492|XLOC_017107|XLOC_017986|XLOC_012799|XLOC_013333|XLOC_015974|XLOC_013245|XLOC_007522|XLOC_015916|XLOC_018352|XLOC_005864	http://amigo.geneontology.org/cgi-bin/amigo/term_details?term=GO:0006357
nucleotide metabolic process	Gene Ontology	GO:0009117	biological_process	9	650	0.000452185	0.00312374	XLOC_033173|XLOC_005046|XLOC_011219|XLOC_020358|XLOC_003789|XLOC_018372|XLOC_020571|XLOC_012158|XLOC_030618	http://amigo.geneontology.org/cgi-bin/amigo/term_details?term=GO:0009117
base-excision repair	Gene Ontology	GO:0006284	biological_process	3	41	0.000463228	0.00317213	XLOC_018372|XLOC_022600|XLOC_001808	http://amigo.geneontology.org/cgi-bin/amigo/term_details?term=GO:0006284
axon regeneration	Gene Ontology	GO:0031103	biological_process	3	41	0.000463228	0.00317213	XLOC_015541|XLOC_011219|XLOC_033173	http://amigo.geneontology.org/cgi-bin/amigo/term_details?term=GO:0031103
somatic recombination of immunoglobulin gene segments	Gene Ontology	GO:0016447	biological_process	3	41	0.000463228	0.00317213	XLOC_018372|XLOC_020571|XLOC_020572	http://amigo.geneontology.org/cgi-bin/amigo/term_details?term=GO:0016447
translesion synthesis	Gene Ontology	GO:0019985	biological_process	3	41	0.000463228	0.00317213	XLOC_001660|XLOC_003986|XLOC_001808	http://amigo.geneontology.org/cgi-bin/amigo/term_details?term=GO:0019985
embryonic organ morphogenesis	Gene Ontology	GO:0048562	biological_process	6	281	0.000473057	0.00323316	XLOC_001041|XLOC_014049|XLOC_020090|XLOC_003419|XLOC_018816|XLOC_031792	http://amigo.geneontology.org/cgi-bin/amigo/term_details?term=GO:0048562
macromolecular complex assembly	Gene Ontology	GO:0065003	biological_process	15	1619	0.000476343	0.00324934	XLOC_002690|XLOC_015916|XLOC_003299|XLOC_007003|XLOC_032544|XLOC_018794|XLOC_002840|XLOC_019357|XLOC_015383|XLOC_001808|XLOC_015974|XLOC_010112|XLOC_018180|XLOC_031792|XLOC_021835	http://amigo.geneontology.org/cgi-bin/amigo/term_details?term=GO:0065003
negative regulation of transcription, DNA-templated	Gene Ontology	GO:0045892	biological_process	12	1111	0.000483809	0.00329391	XLOC_002690|XLOC_025391|XLOC_007003|XLOC_016291|XLOC_025217|XLOC_031492|XLOC_001660|XLOC_015383|XLOC_013333|XLOC_015916|XLOC_018919|XLOC_005864	http://amigo.geneontology.org/cgi-bin/amigo/term_details?term=GO:0045892
limbic system development	Gene Ontology	GO:0021761	biological_process	4	102	0.000490298	0.00332527	XLOC_007522|XLOC_005864|XLOC_005656|XLOC_031492	http://amigo.geneontology.org/cgi-bin/amigo/term_details?term=GO:0021761
nucleoside phosphate metabolic process	Gene Ontology	GO:0006753	biological_process	9	658	0.00049303	0.00332581	XLOC_033173|XLOC_005046|XLOC_011219|XLOC_020358|XLOC_003789|XLOC_018372|XLOC_020571|XLOC_012158|XLOC_030618	http://amigo.geneontology.org/cgi-bin/amigo/term_details?term=GO:0006753
metaphase plate congression	Gene Ontology	GO:0051310	biological_process	3	42	0.000495083	0.00332581	XLOC_002690|XLOC_000422|XLOC_000344	http://amigo.geneontology.org/cgi-bin/amigo/term_details?term=GO:0051310
reciprocal DNA recombination	Gene Ontology	GO:0035825	biological_process	3	42	0.000495083	0.00332581	XLOC_010145|XLOC_020571|XLOC_020572	http://amigo.geneontology.org/cgi-bin/amigo/term_details?term=GO:0035825
reciprocal meiotic recombination	Gene Ontology	GO:0007131	biological_process	3	42	0.000495083	0.00332581	XLOC_010145|XLOC_020571|XLOC_020572	http://amigo.geneontology.org/cgi-bin/amigo/term_details?term=GO:0007131
tetrahydrobiopterin metabolic process	Gene Ontology	GO:0046146	biological_process	2	8	0.000509866	0.00339926	XLOC_011219|XLOC_033173	http://amigo.geneontology.org/cgi-bin/amigo/term_details?term=GO:0046146
regulation of biological quality	Gene Ontology	GO:0065008	biological_process	24	3386	0.000511778	0.00340559	XLOC_003492|XLOC_030923|XLOC_006113|XLOC_014049|XLOC_018794|XLOC_002840|XLOC_006747|XLOC_014789|XLOC_012799|XLOC_001808|XLOC_018816|XLOC_018919|XLOC_005681|XLOC_023877|XLOC_018619|XLOC_022600|XLOC_004296|XLOC_024673|XLOC_025660|XLOC_025391|XLOC_004956|XLOC_025013|XLOC_003986|XLOC_033484	http://amigo.geneontology.org/cgi-bin/amigo/term_details?term=GO:0065008
response to abiotic stimulus	Gene Ontology	GO:0009628	biological_process	12	1122	0.000527202	0.00350163	XLOC_016197|XLOC_025391|XLOC_023877|XLOC_022600|XLOC_017721|XLOC_006747|XLOC_019357|XLOC_001808|XLOC_020572|XLOC_018180|XLOC_005656|XLOC_020571	http://amigo.geneontology.org/cgi-bin/amigo/term_details?term=GO:0009628
viral gene expression	Gene Ontology	GO:0019080	biological_process	5	187	0.000529766	0.00350548	XLOC_024703|XLOC_018180|XLOC_019357|XLOC_031792|XLOC_011843	http://amigo.geneontology.org/cgi-bin/amigo/term_details?term=GO:0019080
single-organism biosynthetic process	Gene Ontology	GO:0044711	biological_process	13	1295	0.000555299	0.00366757	XLOC_000237|XLOC_012158|XLOC_015541|XLOC_004956|XLOC_033173|XLOC_028449|XLOC_020358|XLOC_011219|XLOC_001459|XLOC_003789|XLOC_005046|XLOC_009864|XLOC_030618	http://amigo.geneontology.org/cgi-bin/amigo/term_details?term=GO:0044711
mitotic recombination	Gene Ontology	GO:0006312	biological_process	3	44	0.000562926	0.00371015	XLOC_022600|XLOC_003986|XLOC_001808	http://amigo.geneontology.org/cgi-bin/amigo/term_details?term=GO:0006312
cellular response to heat	Gene Ontology	GO:0034605	biological_process	4	106	0.000563847	0.00371015	XLOC_018180|XLOC_019357|XLOC_016197|XLOC_001808	http://amigo.geneontology.org/cgi-bin/amigo/term_details?term=GO:0034605
regulation of cell projection organization	Gene Ontology	GO:0031344	biological_process	8	534	0.000568269	0.0037323	XLOC_025013|XLOC_015541|XLOC_023877|XLOC_006747|XLOC_007522|XLOC_023269|XLOC_005656|XLOC_005864	http://amigo.geneontology.org/cgi-bin/amigo/term_details?term=GO:0031344
immunoglobulin production involved in immunoglobulin mediated immune response	Gene Ontology	GO:0002381	biological_process	3	45	0.000598963	0.00391208	XLOC_018372|XLOC_020571|XLOC_020572	http://amigo.geneontology.org/cgi-bin/amigo/term_details?term=GO:0002381
chromatin remodeling at centromere	Gene Ontology	GO:0031055	biological_process	3	45	0.000598963	0.00391208	XLOC_032544|XLOC_015383|XLOC_010112	http://amigo.geneontology.org/cgi-bin/amigo/term_details?term=GO:0031055
DNA packaging	Gene Ontology	GO:0006323	biological_process	5	193	0.000608896	0.0039687	XLOC_015916|XLOC_032544|XLOC_010112|XLOC_015383|XLOC_003299	http://amigo.geneontology.org/cgi-bin/amigo/term_details?term=GO:0006323
neurofilament cytoskeleton organization	Gene Ontology	GO:0060052	biological_process	2	9	0.000621777	0.0039687	XLOC_013911|XLOC_015464	http://amigo.geneontology.org/cgi-bin/amigo/term_details?term=GO:0060052
choline metabolic process	Gene Ontology	GO:0019695	biological_process	2	9	0.000621777	0.0039687	XLOC_011354|XLOC_022019	http://amigo.geneontology.org/cgi-bin/amigo/term_details?term=GO:0019695
mitotic spindle elongation	Gene Ontology	GO:0000022	biological_process	2	9	0.000621777	0.0039687	XLOC_013233|XLOC_025391	http://amigo.geneontology.org/cgi-bin/amigo/term_details?term=GO:0000022
regulation of helicase activity	Gene Ontology	GO:0051095	biological_process	2	9	0.000621777	0.0039687	XLOC_020571|XLOC_020572	http://amigo.geneontology.org/cgi-bin/amigo/term_details?term=GO:0051095
regulation of intracellular signal transduction	Gene Ontology	GO:1902531	biological_process	15	1662	0.000622232	0.0039687	XLOC_001041|XLOC_023877|XLOC_027417|XLOC_025391|XLOC_002840|XLOC_032544|XLOC_018619|XLOC_003986|XLOC_001321|XLOC_020090|XLOC_031287|XLOC_001808|XLOC_017204|XLOC_015541|XLOC_005864	http://amigo.geneontology.org/cgi-bin/amigo/term_details?term=GO:1902531
macromolecule modification	Gene Ontology	GO:0043412	biological_process	26	3871	0.000651442	0.00413633	XLOC_016168|XLOC_001660|XLOC_010251|XLOC_005656|XLOC_006113|XLOC_020853|XLOC_032544|XLOC_002840|XLOC_017204|XLOC_000344|XLOC_018180|XLOC_001041|XLOC_020090|XLOC_023877|XLOC_025217|XLOC_013523|XLOC_000237|XLOC_025391|XLOC_015484|XLOC_011744|XLOC_015664|XLOC_018372|XLOC_015383|XLOC_008210|XLOC_015541|XLOC_005864	http://amigo.geneontology.org/cgi-bin/amigo/term_details?term=GO:0043412
negative regulation of nucleic acid-templated transcription	Gene Ontology	GO:1903507	biological_process	12	1153	0.000667534	0.00423091	XLOC_002690|XLOC_025391|XLOC_007003|XLOC_016291|XLOC_025217|XLOC_031492|XLOC_001660|XLOC_015383|XLOC_013333|XLOC_015916|XLOC_018919|XLOC_005864	http://amigo.geneontology.org/cgi-bin/amigo/term_details?term=GO:1903507
somatic diversification of immunoglobulins	Gene Ontology	GO:0016445	biological_process	3	47	0.000675384	0.00426536	XLOC_018372|XLOC_020571|XLOC_020572	http://amigo.geneontology.org/cgi-bin/amigo/term_details?term=GO:0016445
pyrimidine nucleotide metabolic process	Gene Ontology	GO:0006220	biological_process	3	47	0.000675384	0.00426536	XLOC_030618|XLOC_018372|XLOC_020358	http://amigo.geneontology.org/cgi-bin/amigo/term_details?term=GO:0006220
ncRNA metabolic process	Gene Ontology	GO:0034660	biological_process	8	550	0.000686499	0.00432011	XLOC_024703|XLOC_031792|XLOC_014049|XLOC_020090|XLOC_011843|XLOC_008491|XLOC_019357|XLOC_015916	http://amigo.geneontology.org/cgi-bin/amigo/term_details?term=GO:0034660
regulation of cell proliferation	Gene Ontology	GO:0042127	biological_process	14	1501	0.000693834	0.00435851	XLOC_012158|XLOC_013233|XLOC_032544|XLOC_023877|XLOC_019526|XLOC_006747|XLOC_020090|XLOC_012799|XLOC_005656|XLOC_007522|XLOC_010251|XLOC_023673|XLOC_005681|XLOC_005864	http://amigo.geneontology.org/cgi-bin/amigo/term_details?term=GO:0042127
regulation of cellular response to stress	Gene Ontology	GO:0080135	biological_process	8	556	0.000735646	0.00460072	XLOC_001041|XLOC_016168|XLOC_033173|XLOC_011219|XLOC_017721|XLOC_001808|XLOC_018180|XLOC_015541	http://amigo.geneontology.org/cgi-bin/amigo/term_details?term=GO:0080135
positive regulation of cell projection organization	Gene Ontology	GO:0031346	biological_process	6	307	0.000744048	0.00461908	XLOC_025013|XLOC_023877|XLOC_006747|XLOC_023269|XLOC_005656|XLOC_005864	http://amigo.geneontology.org/cgi-bin/amigo/term_details?term=GO:0031346
positive regulation of neuron differentiation	Gene Ontology	GO:0045666	biological_process	6	307	0.000744048	0.00461908	XLOC_025013|XLOC_023877|XLOC_006747|XLOC_023269|XLOC_005656|XLOC_005864	http://amigo.geneontology.org/cgi-bin/amigo/term_details?term=GO:0045666
spindle elongation	Gene Ontology	GO:0051231	biological_process	2	10	0.000744465	0.00461908	XLOC_013233|XLOC_025391	http://amigo.geneontology.org/cgi-bin/amigo/term_details?term=GO:0051231
regulation of removal of superoxide radicals	Gene Ontology	GO:2000121	biological_process	2	10	0.000744465	0.00461908	XLOC_011219|XLOC_033173	http://amigo.geneontology.org/cgi-bin/amigo/term_details?term=GO:2000121
negative regulation of RNA biosynthetic process	Gene Ontology	GO:1902679	biological_process	12	1170	0.000756988	0.00466874	XLOC_002690|XLOC_025391|XLOC_007003|XLOC_016291|XLOC_025217|XLOC_031492|XLOC_001660|XLOC_015383|XLOC_013333|XLOC_015916|XLOC_018919|XLOC_005864	http://amigo.geneontology.org/cgi-bin/amigo/term_details?term=GO:1902679
microtubule cytoskeleton organization involved in mitosis	Gene Ontology	GO:1902850	biological_process	3	49	0.000757753	0.00466874	XLOC_017204|XLOC_017107|XLOC_025391	http://amigo.geneontology.org/cgi-bin/amigo/term_details?term=GO:1902850
mitotic spindle assembly	Gene Ontology	GO:0090307	biological_process	3	49	0.000757753	0.00466874	XLOC_017204|XLOC_017107|XLOC_025391	http://amigo.geneontology.org/cgi-bin/amigo/term_details?term=GO:0090307
multi-organism metabolic process	Gene Ontology	GO:0044033	biological_process	5	204	0.000776587	0.00476963	XLOC_024703|XLOC_018180|XLOC_019357|XLOC_031792|XLOC_011843	http://amigo.geneontology.org/cgi-bin/amigo/term_details?term=GO:0044033
positive regulation of nitrogen compound metabolic process	Gene Ontology	GO:0051173	biological_process	15	1699	0.000776828	0.00476963	XLOC_025391|XLOC_001660|XLOC_016291|XLOC_026250|XLOC_003986|XLOC_017107|XLOC_017986|XLOC_019357|XLOC_012799|XLOC_020572|XLOC_015974|XLOC_013245|XLOC_007522|XLOC_018372|XLOC_018352	http://amigo.geneontology.org/cgi-bin/amigo/term_details?term=GO:0051173
positive regulation of catalytic activity	Gene Ontology	GO:0043085	biological_process	14	1520	0.000782626	0.00479689	XLOC_001041|XLOC_020090|XLOC_002840|XLOC_025391|XLOC_033173|XLOC_003986|XLOC_018619|XLOC_011219|XLOC_011744|XLOC_020571|XLOC_020572|XLOC_017204|XLOC_000269|XLOC_005864	http://amigo.geneontology.org/cgi-bin/amigo/term_details?term=GO:0043085
neuron projection regeneration	Gene Ontology	GO:0031102	biological_process	3	50	0.000801225	0.00488547	XLOC_015541|XLOC_011219|XLOC_033173	http://amigo.geneontology.org/cgi-bin/amigo/term_details?term=GO:0031102
pigment biosynthetic process	Gene Ontology	GO:0046148	biological_process	3	50	0.000801225	0.00488547	XLOC_005046|XLOC_030618|XLOC_003789	http://amigo.geneontology.org/cgi-bin/amigo/term_details?term=GO:0046148
meiotic cell cycle	Gene Ontology	GO:0051321	biological_process	5	208	0.000845383	0.00512903	XLOC_016197|XLOC_010145|XLOC_015484|XLOC_020571|XLOC_020572	http://amigo.geneontology.org/cgi-bin/amigo/term_details?term=GO:0051321
somatic diversification of immune receptors via germline recombination within a single locus	Gene Ontology	GO:0002562	biological_process	3	51	0.00084625	0.00512903	XLOC_018372|XLOC_020571|XLOC_020572	http://amigo.geneontology.org/cgi-bin/amigo/term_details?term=GO:0002562
somatic cell DNA recombination	Gene Ontology	GO:0016444	biological_process	3	51	0.00084625	0.00512903	XLOC_018372|XLOC_020571|XLOC_020572	http://amigo.geneontology.org/cgi-bin/amigo/term_details?term=GO:0016444
nucleobase-containing small molecule metabolic process	Gene Ontology	GO:0055086	biological_process	9	712	0.00085544	0.00517585	XLOC_033173|XLOC_005046|XLOC_011219|XLOC_020358|XLOC_003789|XLOC_018372|XLOC_020571|XLOC_012158|XLOC_030618	http://amigo.geneontology.org/cgi-bin/amigo/term_details?term=GO:0055086
positive regulation of nervous system development	Gene Ontology	GO:0051962	biological_process	7	438	0.000870898	0.00526037	XLOC_025013|XLOC_023877|XLOC_006747|XLOC_004296|XLOC_023269|XLOC_005656|XLOC_005864	http://amigo.geneontology.org/cgi-bin/amigo/term_details?term=GO:0051962
regulation of catalytic activity	Gene Ontology	GO:0050790	biological_process	18	2289	0.000875645	0.00526193	XLOC_001041|XLOC_023877|XLOC_002840|XLOC_032220|XLOC_025391|XLOC_033173|XLOC_003986|XLOC_018619|XLOC_011219|XLOC_011744|XLOC_006747|XLOC_001660|XLOC_020090|XLOC_020571|XLOC_020572|XLOC_017204|XLOC_000269|XLOC_005864	http://amigo.geneontology.org/cgi-bin/amigo/term_details?term=GO:0050790
Wnt signaling pathway involved in heart development	Gene Ontology	GO:0003306	biological_process	2	11	0.000877857	0.00526193	XLOC_010656|XLOC_001041	http://amigo.geneontology.org/cgi-bin/amigo/term_details?term=GO:0003306
protein localization to kinetochore	Gene Ontology	GO:0034501	biological_process	2	11	0.000877857	0.00526193	XLOC_025391|XLOC_011744	http://amigo.geneontology.org/cgi-bin/amigo/term_details?term=GO:0034501
tissue development	Gene Ontology	GO:0009888	biological_process	15	1723	0.000893696	0.00532974	XLOC_010656|XLOC_001041|XLOC_015916|XLOC_026604|XLOC_002690|XLOC_016291|XLOC_014049|XLOC_006747|XLOC_001660|XLOC_018816|XLOC_013333|XLOC_030923|XLOC_007522|XLOC_031792|XLOC_005864	http://amigo.geneontology.org/cgi-bin/amigo/term_details?term=GO:0009888
small molecule metabolic process	Gene Ontology	GO:0044281	biological_process	16	1910	0.000898236	0.0053478	XLOC_018372|XLOC_012158|XLOC_004956|XLOC_033173|XLOC_023783|XLOC_020358|XLOC_022019|XLOC_001459|XLOC_003789|XLOC_005046|XLOC_020571|XLOC_028449|XLOC_011354|XLOC_009864|XLOC_030618|XLOC_011219	http://amigo.geneontology.org/cgi-bin/amigo/term_details?term=GO:0044281
protein modification by small protein conjugation	Gene Ontology	GO:0032446	biological_process	10	870	0.000907519	0.00538492	XLOC_006113|XLOC_025391|XLOC_016168|XLOC_025217|XLOC_011744|XLOC_001660|XLOC_000344|XLOC_018180|XLOC_010251|XLOC_015484	http://amigo.geneontology.org/cgi-bin/amigo/term_details?term=GO:0032446
protein localization to organelle	Gene Ontology	GO:0033365	biological_process	10	870	0.000907519	0.00538492	XLOC_025515|XLOC_024703|XLOC_025391|XLOC_015916|XLOC_011744|XLOC_018180|XLOC_021835|XLOC_031792|XLOC_011843|XLOC_005864	http://amigo.geneontology.org/cgi-bin/amigo/term_details?term=GO:0033365
system process	Gene Ontology	GO:0003008	biological_process	16	1918	0.000938152	0.00555735	XLOC_015541|XLOC_022600|XLOC_002840|XLOC_031792|XLOC_014049|XLOC_023877|XLOC_022019|XLOC_003419|XLOC_006747|XLOC_014789|XLOC_017500|XLOC_012799|XLOC_018816|XLOC_011354|XLOC_033484|XLOC_005656	http://amigo.geneontology.org/cgi-bin/amigo/term_details?term=GO:0003008
axon guidance	Gene Ontology	GO:0007411	biological_process	5	216	0.000996483	0.00587335	XLOC_001041|XLOC_023269|XLOC_024616|XLOC_003223|XLOC_020464	http://amigo.geneontology.org/cgi-bin/amigo/term_details?term=GO:0007411
neuron projection guidance	Gene Ontology	GO:0097485	biological_process	5	217	0.00101669	0.00594414	XLOC_001041|XLOC_023269|XLOC_024616|XLOC_003223|XLOC_020464	http://amigo.geneontology.org/cgi-bin/amigo/term_details?term=GO:0097485
RNA processing	Gene Ontology	GO:0006396	biological_process	10	884	0.00102183	0.00594414	XLOC_024703|XLOC_006113|XLOC_001321|XLOC_014049|XLOC_020090|XLOC_011843|XLOC_008491|XLOC_019357|XLOC_008210|XLOC_031792	http://amigo.geneontology.org/cgi-bin/amigo/term_details?term=GO:0006396
lysine catabolic process	Gene Ontology	GO:0006554	biological_process	2	12	0.00102188	0.00594414	XLOC_011354|XLOC_022019	http://amigo.geneontology.org/cgi-bin/amigo/term_details?term=GO:0006554
negative regulation of cardiac muscle hypertrophy	Gene Ontology	GO:0010614	biological_process	2	12	0.00102188	0.00594414	XLOC_002840|XLOC_033484	http://amigo.geneontology.org/cgi-bin/amigo/term_details?term=GO:0010614
negative regulation of RNA metabolic process	Gene Ontology	GO:0051253	biological_process	12	1212	0.00102195	0.00594414	XLOC_002690|XLOC_025391|XLOC_007003|XLOC_016291|XLOC_025217|XLOC_031492|XLOC_001660|XLOC_015383|XLOC_013333|XLOC_015916|XLOC_018919|XLOC_005864	http://amigo.geneontology.org/cgi-bin/amigo/term_details?term=GO:0051253
carbohydrate derivative metabolic process	Gene Ontology	GO:1901135	biological_process	12	1213	0.0010291	0.00597587	XLOC_001041|XLOC_000237|XLOC_012158|XLOC_016197|XLOC_020358|XLOC_003789|XLOC_005046|XLOC_020571|XLOC_018816|XLOC_009581|XLOC_018372|XLOC_030618	http://amigo.geneontology.org/cgi-bin/amigo/term_details?term=GO:1901135
regulation of translation	Gene Ontology	GO:0006417	biological_process	6	331	0.00108856	0.00631079	XLOC_025660|XLOC_020090|XLOC_002840|XLOC_008491|XLOC_019357|XLOC_031792	http://amigo.geneontology.org/cgi-bin/amigo/term_details?term=GO:0006417
neurological system process	Gene Ontology	GO:0050877	biological_process	12	1227	0.0011336	0.00656115	XLOC_022600|XLOC_014049|XLOC_023877|XLOC_022019|XLOC_003419|XLOC_006747|XLOC_017500|XLOC_012799|XLOC_018816|XLOC_011354|XLOC_031792|XLOC_005656	http://amigo.geneontology.org/cgi-bin/amigo/term_details?term=GO:0050877
organonitrogen compound catabolic process	Gene Ontology	GO:1901565	biological_process	6	334	0.00113901	0.00657091	XLOC_023783|XLOC_022019|XLOC_016122|XLOC_018372|XLOC_011354|XLOC_012158	http://amigo.geneontology.org/cgi-bin/amigo/term_details?term=GO:1901565
regulation of cell morphogenesis involved in differentiation	Gene Ontology	GO:0010769	biological_process	6	334	0.00113901	0.00657091	XLOC_025013|XLOC_023877|XLOC_001660|XLOC_007522|XLOC_005656|XLOC_005864	http://amigo.geneontology.org/cgi-bin/amigo/term_details?term=GO:0010769
cardiac muscle hypertrophy	Gene Ontology	GO:0003300	biological_process	3	57	0.00115023	0.00662485	XLOC_015541|XLOC_033484|XLOC_002840	http://amigo.geneontology.org/cgi-bin/amigo/term_details?term=GO:0003300
regulation of cell communication	Gene Ontology	GO:0010646	biological_process	21	2955	0.00115423	0.00663707	XLOC_001041|XLOC_023877|XLOC_027417|XLOC_025391|XLOC_002840|XLOC_032544|XLOC_018619|XLOC_003986|XLOC_006747|XLOC_001660|XLOC_020090|XLOC_031287|XLOC_001808|XLOC_018816|XLOC_014049|XLOC_017204|XLOC_001321|XLOC_010251|XLOC_015541|XLOC_018352|XLOC_005864	http://amigo.geneontology.org/cgi-bin/amigo/term_details?term=GO:0010646
lysine metabolic process	Gene Ontology	GO:0006553	biological_process	2	13	0.00117646	0.00669542	XLOC_011354|XLOC_022019	http://amigo.geneontology.org/cgi-bin/amigo/term_details?term=GO:0006553
protein localization to chromosome, centromeric region	Gene Ontology	GO:0071459	biological_process	2	13	0.00117646	0.00669542	XLOC_025391|XLOC_011744	http://amigo.geneontology.org/cgi-bin/amigo/term_details?term=GO:0071459
urate metabolic process	Gene Ontology	GO:0046415	biological_process	2	13	0.00117646	0.00669542	XLOC_012158|XLOC_030618	http://amigo.geneontology.org/cgi-bin/amigo/term_details?term=GO:0046415
cellular response to growth factor stimulus	Gene Ontology	GO:0071363	biological_process	8	599	0.00117692	0.00669542	XLOC_023877|XLOC_020358|XLOC_006747|XLOC_019357|XLOC_012799|XLOC_018816|XLOC_013245|XLOC_023269	http://amigo.geneontology.org/cgi-bin/amigo/term_details?term=GO:0071363
negative regulation of gene expression, epigenetic	Gene Ontology	GO:0045814	biological_process	4	130	0.00117764	0.00669542	XLOC_015916|XLOC_032544|XLOC_015383|XLOC_005864	http://amigo.geneontology.org/cgi-bin/amigo/term_details?term=GO:0045814
B cell activation involved in immune response	Gene Ontology	GO:0002312	biological_process	3	58	0.00120673	0.00682782	XLOC_018372|XLOC_020571|XLOC_020572	http://amigo.geneontology.org/cgi-bin/amigo/term_details?term=GO:0002312
somatic diversification of immune receptors	Gene Ontology	GO:0002200	biological_process	3	58	0.00120673	0.00682782	XLOC_018372|XLOC_020571|XLOC_020572	http://amigo.geneontology.org/cgi-bin/amigo/term_details?term=GO:0002200
small molecule biosynthetic process	Gene Ontology	GO:0044283	biological_process	7	467	0.00125298	0.00707255	XLOC_012158|XLOC_004956|XLOC_033173|XLOC_028449|XLOC_011219|XLOC_009864|XLOC_030618	http://amigo.geneontology.org/cgi-bin/amigo/term_details?term=GO:0044283
striated muscle hypertrophy	Gene Ontology	GO:0014897	biological_process	3	59	0.00126494	0.00711733	XLOC_015541|XLOC_033484|XLOC_002840	http://amigo.geneontology.org/cgi-bin/amigo/term_details?term=GO:0014897
cellular amide metabolic process	Gene Ontology	GO:0043603	biological_process	10	917	0.00133856	0.00746501	XLOC_024703|XLOC_025660|XLOC_033173|XLOC_002840|XLOC_011219|XLOC_011843|XLOC_016122|XLOC_019357|XLOC_031792|XLOC_021835	http://amigo.geneontology.org/cgi-bin/amigo/term_details?term=GO:0043603
pre-miRNA processing	Gene Ontology	GO:0031054	biological_process	2	14	0.00134153	0.00746501	XLOC_008491|XLOC_020090	http://amigo.geneontology.org/cgi-bin/amigo/term_details?term=GO:0031054
determination of adult lifespan	Gene Ontology	GO:0008340	biological_process	2	14	0.00134153	0.00746501	XLOC_020571|XLOC_020572	http://amigo.geneontology.org/cgi-bin/amigo/term_details?term=GO:0008340
negative regulation of muscle hypertrophy	Gene Ontology	GO:0014741	biological_process	2	14	0.00134153	0.00746501	XLOC_002840|XLOC_033484	http://amigo.geneontology.org/cgi-bin/amigo/term_details?term=GO:0014741
muscle hypertrophy	Gene Ontology	GO:0014896	biological_process	3	61	0.00138661	0.00767963	XLOC_015541|XLOC_033484|XLOC_002840	http://amigo.geneontology.org/cgi-bin/amigo/term_details?term=GO:0014896
regulation of signaling	Gene Ontology	GO:0023051	biological_process	21	3006	0.0014254	0.00787595	XLOC_001041|XLOC_023877|XLOC_027417|XLOC_025391|XLOC_002840|XLOC_032544|XLOC_018619|XLOC_003986|XLOC_006747|XLOC_001660|XLOC_020090|XLOC_031287|XLOC_001808|XLOC_018816|XLOC_014049|XLOC_017204|XLOC_001321|XLOC_010251|XLOC_015541|XLOC_018352|XLOC_005864	http://amigo.geneontology.org/cgi-bin/amigo/term_details?term=GO:0023051
organic acid metabolic process	Gene Ontology	GO:0006082	biological_process	10	929	0.00147192	0.00811392	XLOC_012158|XLOC_033173|XLOC_023783|XLOC_022019|XLOC_011219|XLOC_003789|XLOC_005046|XLOC_011354|XLOC_009864|XLOC_030618	http://amigo.geneontology.org/cgi-bin/amigo/term_details?term=GO:0006082
nucleosome assembly	Gene Ontology	GO:0006334	biological_process	4	139	0.00149608	0.00823427	XLOC_032544|XLOC_010112|XLOC_015916|XLOC_003299	http://amigo.geneontology.org/cgi-bin/amigo/term_details?term=GO:0006334
response to growth factor	Gene Ontology	GO:0070848	biological_process	8	627	0.00156318	0.00856355	XLOC_023877|XLOC_020358|XLOC_006747|XLOC_019357|XLOC_012799|XLOC_018816|XLOC_013245|XLOC_023269	http://amigo.geneontology.org/cgi-bin/amigo/term_details?term=GO:0070848
pigment metabolic process	Gene Ontology	GO:0042440	biological_process	3	64	0.0015825	0.00865599	XLOC_005046|XLOC_030618|XLOC_003789	http://amigo.geneontology.org/cgi-bin/amigo/term_details?term=GO:0042440
response to axon injury	Gene Ontology	GO:0048678	biological_process	3	65	0.00165144	0.00901215	XLOC_015541|XLOC_011219|XLOC_033173	http://amigo.geneontology.org/cgi-bin/amigo/term_details?term=GO:0048678
regulation of cellular amide metabolic process	Gene Ontology	GO:0034248	biological_process	6	360	0.00165501	0.00901771	XLOC_025660|XLOC_020090|XLOC_002840|XLOC_008491|XLOC_019357|XLOC_031792	http://amigo.geneontology.org/cgi-bin/amigo/term_details?term=GO:0034248
cellular component disassembly	Gene Ontology	GO:0022411	biological_process	8	635	0.00169024	0.00916516	XLOC_010656|XLOC_026250|XLOC_013911|XLOC_018619|XLOC_017986|XLOC_018180|XLOC_003223|XLOC_000422	http://amigo.geneontology.org/cgi-bin/amigo/term_details?term=GO:0022411
positive regulation of isotype switching	Gene Ontology	GO:0045830	biological_process	2	16	0.00170282	0.00916516	XLOC_018372|XLOC_020572	http://amigo.geneontology.org/cgi-bin/amigo/term_details?term=GO:0045830
protein localization to chromatin	Gene Ontology	GO:0071168	biological_process	2	16	0.00170282	0.00916516	XLOC_015916|XLOC_005864	http://amigo.geneontology.org/cgi-bin/amigo/term_details?term=GO:0071168
serine family amino acid biosynthetic process	Gene Ontology	GO:0009070	biological_process	2	16	0.00170282	0.00916516	XLOC_011219|XLOC_033173	http://amigo.geneontology.org/cgi-bin/amigo/term_details?term=GO:0009070
negative regulation of DNA recombination	Gene Ontology	GO:0045910	biological_process	2	16	0.00170282	0.00916516	XLOC_020571|XLOC_020572	http://amigo.geneontology.org/cgi-bin/amigo/term_details?term=GO:0045910
ossification	Gene Ontology	GO:0001503	biological_process	6	363	0.00172438	0.00926	XLOC_012470|XLOC_006113|XLOC_006747|XLOC_018816|XLOC_030923|XLOC_031792	http://amigo.geneontology.org/cgi-bin/amigo/term_details?term=GO:0001503
growth	Gene Ontology	GO:0040007	biological_process	10	951	0.00174446	0.00935365	XLOC_001041|XLOC_025013|XLOC_016291|XLOC_014049|XLOC_018794|XLOC_023622|XLOC_001660|XLOC_012799|XLOC_007522|XLOC_005864	http://amigo.geneontology.org/cgi-bin/amigo/term_details?term=GO:0040007
protein modification process	Gene Ontology	GO:0036211	biological_process	24	3707	0.00177688	0.00949864	XLOC_016168|XLOC_001660|XLOC_010251|XLOC_005656|XLOC_006113|XLOC_020853|XLOC_032544|XLOC_002840|XLOC_017204|XLOC_000344|XLOC_018180|XLOC_001041|XLOC_020090|XLOC_023877|XLOC_025217|XLOC_013523|XLOC_000237|XLOC_025391|XLOC_015484|XLOC_011744|XLOC_015664|XLOC_008210|XLOC_015541|XLOC_005864	http://amigo.geneontology.org/cgi-bin/amigo/term_details?term=GO:0036211
cellular protein modification process	Gene Ontology	GO:0006464	biological_process	24	3707	0.00177688	0.00949864	XLOC_016168|XLOC_001660|XLOC_010251|XLOC_005656|XLOC_006113|XLOC_020853|XLOC_032544|XLOC_002840|XLOC_017204|XLOC_000344|XLOC_018180|XLOC_001041|XLOC_020090|XLOC_023877|XLOC_025217|XLOC_013523|XLOC_000237|XLOC_025391|XLOC_015484|XLOC_011744|XLOC_015664|XLOC_008210|XLOC_015541|XLOC_005864	http://amigo.geneontology.org/cgi-bin/amigo/term_details?term=GO:0006464
alpha-amino acid catabolic process	Gene Ontology	GO:1901606	biological_process	3	68	0.00186944	0.00994081	XLOC_011354|XLOC_023783|XLOC_022019	http://amigo.geneontology.org/cgi-bin/amigo/term_details?term=GO:1901606
purine ribonucleoside monophosphate biosynthetic process	Gene Ontology	GO:0009168	biological_process	3	68	0.00186944	0.00994081	XLOC_005046|XLOC_030618|XLOC_003789	http://amigo.geneontology.org/cgi-bin/amigo/term_details?term=GO:0009168
purine nucleoside monophosphate biosynthetic process	Gene Ontology	GO:0009127	biological_process	3	68	0.00186944	0.00994081	XLOC_005046|XLOC_030618|XLOC_003789	http://amigo.geneontology.org/cgi-bin/amigo/term_details?term=GO:0009127
folic acid metabolic process	Gene Ontology	GO:0046655	biological_process	2	17	0.00189891	0.0100146	XLOC_011219|XLOC_033173	http://amigo.geneontology.org/cgi-bin/amigo/term_details?term=GO:0046655
[truncated: 2,749 more rows]

## Sheet: TableS3-G1-GO
Table S3. The enriched GO terms of genes in Cluster G1 of Figure 1. Legends are the same as those in Table S4.
[truncated: 6,067 more rows]

## Sheet: TableS4-G2-GO
Table S4. The enriched GO terms of genes in Cluster G2 of Figure 1. Legends are the same as those in Table S4.
[truncated: 2,814 more rows]

[truncated: 17 more sheets: TableS5-G3-GO, TableS6-G4-GO, TableS7-G5-GO, TableS8-G6-GO, TableS9-G7-GO, TableS10-G8-GO, Table S11-G9-GO, TableS12-G10-GO, TableS13-G11-GO, TableS14-G12-GO, TableS15-G13-GO, TableS16-G14-GO, TableS17-G15-GO, TableS18-TE, TableS19-LTR, TableS20-13-LTRs, TableS21-primers]
